# Supplementary material for: MDFIC2 is a PIEZO channel modulator that can alleviate mechanical allodynia associated with neuropathic pain
Source: Proc Natl Acad Sci U S A. 2025 Nov 7;122(45):e2512426122. doi: 10.1073/pnas.2512426122 (PMC12626003; doi:10.1073/pnas.2512426122)
Supplement: Supplementary file 2 — Dataset S01 (TXT) [file pnas.2512426122.sd01.txt]

CRYST1    1.000    1.000    1.000  90.00  90.00  90.00 P 1           0
ATOM      1  N   MET A   1     183.416 200.795 248.293  1.00 49.72           N  
ATOM      2  CA  MET A   1     183.133 200.170 249.601  1.00 49.72           C  
ATOM      3  C   MET A   1     182.762 201.282 250.567  1.00 49.72           C  
ATOM      4  CB  MET A   1     184.362 199.376 250.063  1.00 49.72           C  
ATOM      5  O   MET A   1     183.454 202.288 250.559  1.00 49.72           O  
ATOM      6  CG  MET A   1     184.033 198.368 251.163  1.00 49.72           C  
ATOM      7  SD  MET A   1     185.045 196.879 251.012  1.00 49.72           S  
ATOM      8  CE  MET A   1     184.261 195.846 252.271  1.00 49.72           C  
ATOM      9  N   SER A   2     181.635 201.176 251.271  1.00 65.24           N  
ATOM     10  CA  SER A   2     181.160 202.233 252.183  1.00 65.24           C  
ATOM     11  C   SER A   2     181.770 202.044 253.573  1.00 65.24           C  
ATOM     12  CB  SER A   2     179.628 202.215 252.231  1.00 65.24           C  
ATOM     13  O   SER A   2     182.006 200.900 253.960  1.00 65.24           O  
ATOM     14  OG  SER A   2     179.162 203.383 252.865  1.00 65.24           O  
ATOM     15  N   GLU A   3     182.010 203.119 254.327  1.00 71.80           N  
ATOM     16  CA  GLU A   3     182.611 203.073 255.680  1.00 71.80           C  
ATOM     17  C   GLU A   3     181.870 202.103 256.621  1.00 71.80           C  
ATOM     18  CB  GLU A   3     182.637 204.493 256.276  1.00 71.80           C  
ATOM     19  O   GLU A   3     182.494 201.353 257.366  1.00 71.80           O  
ATOM     20  CG  GLU A   3     183.678 205.391 255.586  1.00 71.80           C  
ATOM     21  CD  GLU A   3     183.667 206.831 256.125  1.00 71.80           C  
ATOM     22  OE1 GLU A   3     184.764 207.350 256.419  1.00 71.80           O  
ATOM     23  OE2 GLU A   3     182.559 207.410 256.176  1.00 71.80           O1-
ATOM     24  N   ILE A   4     180.546 201.995 256.471  1.00 75.33           N  
ATOM     25  CA  ILE A   4     179.686 201.057 257.213  1.00 75.33           C  
ATOM     26  C   ILE A   4     179.986 199.570 256.961  1.00 75.33           C  
ATOM     27  CB  ILE A   4     178.198 201.338 256.895  1.00 75.33           C  
ATOM     28  O   ILE A   4     179.677 198.728 257.803  1.00 75.33           O  
ATOM     29  CG1 ILE A   4     177.920 201.321 255.372  1.00 75.33           C  
ATOM     30  CG2 ILE A   4     177.776 202.677 257.521  1.00 75.33           C  
ATOM     31  CD1 ILE A   4     176.440 201.362 254.983  1.00 75.33           C  
ATOM     32  N   GLU A   5     180.556 199.214 255.808  1.00 68.04           N  
ATOM     33  CA  GLU A   5     180.909 197.824 255.494  1.00 68.04           C  
ATOM     34  C   GLU A   5     182.261 197.449 256.117  1.00 68.04           C  
ATOM     35  CB  GLU A   5     180.887 197.593 253.972  1.00 68.04           C  
ATOM     36  O   GLU A   5     182.427 196.320 256.572  1.00 68.04           O  
ATOM     37  CG  GLU A   5     179.468 197.639 253.370  1.00 68.04           C  
ATOM     38  CD  GLU A   5     178.592 196.460 253.838  1.00 68.04           C  
ATOM     39  OE1 GLU A   5     177.575 196.693 254.551  1.00 68.04           O  
ATOM     40  OE2 GLU A   5     178.952 195.316 253.502  1.00 68.04           O1-
ATOM     41  N   LEU A   6     183.193 198.404 256.229  1.00 63.07           N  
ATOM     42  CA  LEU A   6     184.478 198.202 256.908  1.00 63.07           C  
ATOM     43  C   LEU A   6     184.279 197.965 258.415  1.00 63.07           C  
ATOM     44  CB  LEU A   6     185.368 199.435 256.665  1.00 63.07           C  
ATOM     45  O   LEU A   6     184.916 197.095 259.008  1.00 63.07           O  
ATOM     46  CG  LEU A   6     186.857 199.153 256.952  1.00 63.07           C  
ATOM     47  CD1 LEU A   6     187.577 198.715 255.674  1.00 63.07           C  
ATOM     48  CD2 LEU A   6     187.554 200.399 257.497  1.00 63.07           C  
ATOM     49  N   GLU A   7     183.354 198.704 259.029  1.00 67.92           N  
ATOM     50  CA  GLU A   7     183.053 198.600 260.461  1.00 67.92           C  
ATOM     51  C   GLU A   7     182.412 197.248 260.817  1.00 67.92           C  
ATOM     52  CB  GLU A   7     182.183 199.800 260.865  1.00 67.92           C  
ATOM     53  O   GLU A   7     182.798 196.618 261.802  1.00 67.92           O  
ATOM     54  CG  GLU A   7     182.643 200.416 262.195  1.00 67.92           C  
ATOM     55  CD  GLU A   7     182.000 201.782 262.488  1.00 67.92           C  
ATOM     56  OE1 GLU A   7     182.117 202.219 263.654  1.00 67.92           O  
ATOM     57  OE2 GLU A   7     181.410 202.380 261.559  1.00 67.92           O1-
ATOM     58  N   LYS A   8     181.521 196.724 259.961  1.00 66.86           N  
ATOM     59  CA  LYS A   8     180.950 195.373 260.119  1.00 66.86           C  
ATOM     60  C   LYS A   8     181.996 194.267 259.990  1.00 66.86           C  
ATOM     61  CB  LYS A   8     179.865 195.129 259.068  1.00 66.86           C  
ATOM     62  O   LYS A   8     181.904 193.270 260.705  1.00 66.86           O  
ATOM     63  CG  LYS A   8     178.572 195.906 259.330  1.00 66.86           C  
ATOM     64  CD  LYS A   8     177.646 195.641 258.144  1.00 66.86           C  
ATOM     65  CE  LYS A   8     176.453 196.587 258.106  1.00 66.86           C  
ATOM     66  NZ  LYS A   8     175.817 196.488 256.770  1.00 66.86           N1+
ATOM     67  N   ILE A   9     182.968 194.423 259.089  1.00 63.99           N  
ATOM     68  CA  ILE A   9     184.072 193.463 258.943  1.00 63.99           C  
ATOM     69  C   ILE A   9     184.934 193.487 260.207  1.00 63.99           C  
ATOM     70  CB  ILE A   9     184.881 193.737 257.656  1.00 63.99           C  
ATOM     71  O   ILE A   9     185.201 192.432 260.768  1.00 63.99           O  
ATOM     72  CG1 ILE A   9     184.001 193.456 256.417  1.00 63.99           C  
ATOM     73  CG2 ILE A   9     186.145 192.856 257.595  1.00 63.99           C  
ATOM     74  CD1 ILE A   9     184.556 194.071 255.130  1.00 63.99           C  
ATOM     75  N   LYS A  10     185.268 194.677 260.723  1.00 65.99           N  
ATOM     76  CA  LYS A  10     186.058 194.834 261.952  1.00 65.99           C  
ATOM     77  C   LYS A  10     185.383 194.198 263.175  1.00 65.99           C  
ATOM     78  CB  LYS A  10     186.349 196.328 262.149  1.00 65.99           C  
ATOM     79  O   LYS A  10     186.060 193.529 263.951  1.00 65.99           O  
ATOM     80  CG  LYS A  10     187.489 196.570 263.147  1.00 65.99           C  
ATOM     81  CD  LYS A  10     187.803 198.069 263.233  1.00 65.99           C  
ATOM     82  CE  LYS A  10     188.970 198.309 264.196  1.00 65.99           C  
ATOM     83  NZ  LYS A  10     189.235 199.758 264.370  1.00 65.99           N1+
ATOM     84  N   VAL A  11     184.063 194.355 263.319  1.00 64.25           N  
ATOM     85  CA  VAL A  11     183.283 193.710 264.392  1.00 64.25           C  
ATOM     86  C   VAL A  11     183.268 192.186 264.227  1.00 64.25           C  
ATOM     87  CB  VAL A  11     181.857 194.290 264.481  1.00 64.25           C  
ATOM     88  O   VAL A  11     183.575 191.477 265.181  1.00 64.25           O  
ATOM     89  CG1 VAL A  11     180.982 193.552 265.502  1.00 64.25           C  
ATOM     90  CG2 VAL A  11     181.897 195.764 264.915  1.00 64.25           C  
ATOM     91  N   ARG A  12     183.023 191.665 263.015  1.00 58.88           N  
ATOM     92  CA  ARG A  12     183.051 190.210 262.764  1.00 58.88           C  
ATOM     93  C   ARG A  12     184.426 189.586 263.003  1.00 58.88           C  
ATOM     94  CB  ARG A  12     182.592 189.890 261.337  1.00 58.88           C  
ATOM     95  O   ARG A  12     184.502 188.464 263.494  1.00 58.88           O  
ATOM     96  CG  ARG A  12     181.070 189.940 261.193  1.00 58.88           C  
ATOM     97  CD  ARG A  12     180.695 189.465 259.786  1.00 58.88           C  
ATOM     98  NE  ARG A  12     179.251 189.605 259.537  1.00 58.88           N  
ATOM     99  NH1 ARG A  12     179.216 188.582 257.482  1.00 58.88           N1+
ATOM    100  NH2 ARG A  12     177.332 189.434 258.326  1.00 58.88           N  
ATOM    101  CZ  ARG A  12     178.609 189.207 258.453  1.00 58.88           C  
ATOM    102  N   THR A  13     185.509 190.291 262.673  1.00 58.18           N  
ATOM    103  CA  THR A  13     186.875 189.811 262.925  1.00 58.18           C  
ATOM    104  C   THR A  13     187.192 189.782 264.422  1.00 58.18           C  
ATOM    105  CB  THR A  13     187.905 190.660 262.164  1.00 58.18           C  
ATOM    106  O   THR A  13     187.816 188.828 264.881  1.00 58.18           O  
ATOM    107  CG2 THR A  13     189.321 190.091 262.246  1.00 58.18           C  
ATOM    108  OG1 THR A  13     187.594 190.690 260.791  1.00 58.18           O  
ATOM    109  N   ALA A  14     186.715 190.765 265.196  1.00 55.88           N  
ATOM    110  CA  ALA A  14     186.867 190.768 266.653  1.00 55.88           C  
ATOM    111  C   ALA A  14     186.095 189.609 267.319  1.00 55.88           C  
ATOM    112  CB  ALA A  14     186.435 192.140 267.187  1.00 55.88           C  
ATOM    113  O   ALA A  14     186.657 188.899 268.151  1.00 55.88           O  
ATOM    114  N   GLU A  15     184.855 189.350 266.891  1.00 55.19           N  
ATOM    115  CA  GLU A  15     184.028 188.251 267.418  1.00 55.19           C  
ATOM    116  C   GLU A  15     184.601 186.862 267.078  1.00 55.19           C  
ATOM    117  CB  GLU A  15     182.595 188.382 266.874  1.00 55.19           C  
ATOM    118  O   GLU A  15     184.558 185.945 267.900  1.00 55.19           O  
ATOM    119  CG  GLU A  15     181.843 189.592 267.456  1.00 55.19           C  
ATOM    120  CD  GLU A  15     180.420 189.757 266.889  1.00 55.19           C  
ATOM    121  OE1 GLU A  15     179.575 190.340 267.607  1.00 55.19           O  
ATOM    122  OE2 GLU A  15     180.171 189.331 265.734  1.00 55.19           O1-
ATOM    123  N   HIS A  16     185.193 186.697 265.888  1.00 53.58           N  
ATOM    124  CA  HIS A  16     185.817 185.433 265.484  1.00 53.58           C  
ATOM    125  C   HIS A  16     187.111 185.141 266.266  1.00 53.58           C  
ATOM    126  CB  HIS A  16     186.060 185.455 263.969  1.00 53.58           C  
ATOM    127  O   HIS A  16     187.403 183.985 266.577  1.00 53.58           O  
ATOM    128  CG  HIS A  16     186.407 184.100 263.408  1.00 53.58           C  
ATOM    129  CD2 HIS A  16     185.519 183.130 263.026  1.00 53.58           C  
ATOM    130  ND1 HIS A  16     187.670 183.593 263.199  1.00 53.58           N  
ATOM    131  CE1 HIS A  16     187.544 182.350 262.700  1.00 53.58           C  
ATOM    132  NE2 HIS A  16     186.247 182.026 262.575  1.00 53.58           N  
ATOM    133  N   PHE A  17     187.867 186.179 266.635  1.00 51.71           N  
ATOM    134  CA  PHE A  17     189.105 186.033 267.404  1.00 51.71           C  
ATOM    135  C   PHE A  17     188.841 185.650 268.868  1.00 51.71           C  
ATOM    136  CB  PHE A  17     189.912 187.332 267.287  1.00 51.71           C  
ATOM    137  O   PHE A  17     189.575 184.849 269.451  1.00 51.71           O  
ATOM    138  CG  PHE A  17     191.380 187.161 267.624  1.00 51.71           C  
ATOM    139  CD1 PHE A  17     191.879 187.554 268.879  1.00 51.71           C  
ATOM    140  CD2 PHE A  17     192.250 186.608 266.666  1.00 51.71           C  
ATOM    141  CE1 PHE A  17     193.247 187.398 269.171  1.00 51.71           C  
ATOM    142  CE2 PHE A  17     193.614 186.447 266.959  1.00 51.71           C  
ATOM    143  CZ  PHE A  17     194.114 186.844 268.211  1.00 51.71           C  
ATOM    144  N   GLU A  18     187.759 186.163 269.461  1.00 54.90           N  
ATOM    145  CA  GLU A  18     187.401 185.870 270.854  1.00 54.90           C  
ATOM    146  C   GLU A  18     186.818 184.457 271.029  1.00 54.90           C  
ATOM    147  CB  GLU A  18     186.496 186.995 271.377  1.00 54.90           C  
ATOM    148  O   GLU A  18     187.104 183.785 272.021  1.00 54.90           O  
ATOM    149  CG  GLU A  18     186.476 187.051 272.916  1.00 54.90           C  
ATOM    150  CD  GLU A  18     186.328 188.465 273.511  1.00 54.90           C  
ATOM    151  OE1 GLU A  18     186.237 188.542 274.757  1.00 54.90           O  
ATOM    152  OE2 GLU A  18     186.384 189.463 272.758  1.00 54.90           O1-
ATOM    153  N   ASN A  19     186.117 183.934 270.015  1.00 54.98           N  
ATOM    154  CA  ASN A  19     185.647 182.544 270.013  1.00 54.98           C  
ATOM    155  C   ASN A  19     186.752 181.509 269.714  1.00 54.98           C  
ATOM    156  CB  ASN A  19     184.456 182.413 269.042  1.00 54.98           C  
ATOM    157  O   ASN A  19     186.620 180.347 270.107  1.00 54.98           O  
ATOM    158  CG  ASN A  19     183.108 182.351 269.741  1.00 54.98           C  
ATOM    159  ND2 ASN A  19     182.082 181.942 269.035  1.00 54.98           N  
ATOM    160  OD1 ASN A  19     182.939 182.615 270.921  1.00 54.98           O  
ATOM    161  N   GLY A  20     187.848 181.902 269.057  1.00 51.60           N  
ATOM    162  CA  GLY A  20     188.983 181.017 268.754  1.00 51.60           C  
ATOM    163  C   GLY A  20     189.821 180.641 269.984  1.00 51.60           C  
ATOM    164  O   GLY A  20     190.304 179.514 270.084  1.00 51.60           O  
ATOM    165  N   LYS A  21     189.911 181.540 270.973  1.00 55.40           N  
ATOM    166  CA  LYS A  21     190.667 181.326 272.225  1.00 55.40           C  
ATOM    167  C   LYS A  21     190.148 180.160 273.069  1.00 55.40           C  
ATOM    168  CB  LYS A  21     190.642 182.623 273.048  1.00 55.40           C  
ATOM    169  O   LYS A  21     190.910 179.552 273.815  1.00 55.40           O  
ATOM    170  CG  LYS A  21     191.701 183.612 272.547  1.00 55.40           C  
ATOM    171  CD  LYS A  21     191.620 184.933 273.318  1.00 55.40           C  
ATOM    172  CE  LYS A  21     192.904 185.730 273.080  1.00 55.40           C  
ATOM    173  NZ  LYS A  21     192.813 187.099 273.641  1.00 55.40           N1+
ATOM    174  N   ASN A  22     188.870 179.819 272.936  1.00 58.19           N  
ATOM    175  CA  ASN A  22     188.230 178.791 273.757  1.00 58.19           C  
ATOM    176  C   ASN A  22     188.412 177.366 273.207  1.00 58.19           C  
ATOM    177  CB  ASN A  22     186.752 179.175 273.931  1.00 58.19           C  
ATOM    178  O   ASN A  22     188.159 176.405 273.931  1.00 58.19           O  
ATOM    179  CG  ASN A  22     186.588 180.516 274.628  1.00 58.19           C  
ATOM    180  ND2 ASN A  22     185.530 181.235 274.344  1.00 58.19           N  
ATOM    181  OD1 ASN A  22     187.406 180.932 275.429  1.00 58.19           O  
ATOM    182  N   ASN A  23     188.860 177.232 271.953  1.00 54.91           N  
ATOM    183  CA  ASN A  23     188.952 175.957 271.232  1.00 54.91           C  
ATOM    184  C   ASN A  23     190.389 175.436 271.086  1.00 54.91           C  
ATOM    185  CB  ASN A  23     188.237 176.108 269.880  1.00 54.91           C  
ATOM    186  O   ASN A  23     190.618 174.465 270.368  1.00 54.91           O  
ATOM    187  CG  ASN A  23     186.744 176.283 270.063  1.00 54.91           C  
ATOM    188  ND2 ASN A  23     186.183 177.402 269.669  1.00 54.91           N  
ATOM    189  OD1 ASN A  23     186.055 175.432 270.598  1.00 54.91           O  
ATOM    190  N   LEU A  24     191.351 176.062 271.769  1.00 49.09           N  
ATOM    191  CA  LEU A  24     192.764 175.723 271.670  1.00 49.09           C  
ATOM    192  C   LEU A  24     193.244 175.047 272.969  1.00 49.09           C  
ATOM    193  CB  LEU A  24     193.533 176.995 271.269  1.00 49.09           C  
ATOM    194  O   LEU A  24     193.550 175.741 273.943  1.00 49.09           O  
ATOM    195  CG  LEU A  24     194.617 176.728 270.219  1.00 49.09           C  
ATOM    196  CD1 LEU A  24     193.984 176.275 268.897  1.00 49.09           C  
ATOM    197  CD2 LEU A  24     195.416 178.007 269.986  1.00 49.09           C  
ATOM    198  N   PRO A  25     193.275 173.699 273.036  1.00 54.34           N  
ATOM    199  CA  PRO A  25     193.600 172.971 274.266  1.00 54.34           C  
ATOM    200  C   PRO A  25     195.021 173.232 274.789  1.00 54.34           C  
ATOM    201  CB  PRO A  25     193.336 171.490 273.960  1.00 54.34           C  
ATOM    202  O   PRO A  25     195.273 173.011 275.965  1.00 54.34           O  
ATOM    203  CG  PRO A  25     193.326 171.390 272.437  1.00 54.34           C  
ATOM    204  CD  PRO A  25     192.890 172.775 271.978  1.00 54.34           C  
ATOM    205  N   TRP A  26     195.913 173.761 273.951  1.00 55.00           N  
ATOM    206  CA  TRP A  26     197.316 174.063 274.255  1.00 55.00           C  
ATOM    207  C   TRP A  26     197.552 175.482 274.808  1.00 55.00           C  
ATOM    208  CB  TRP A  26     198.163 173.767 273.001  1.00 55.00           C  
ATOM    209  O   TRP A  26     198.634 175.763 275.299  1.00 55.00           O  
ATOM    210  CG  TRP A  26     197.452 173.765 271.673  1.00 55.00           C  
ATOM    211  CD1 TRP A  26     196.642 172.777 271.227  1.00 55.00           C  
ATOM    212  CD2 TRP A  26     197.555 174.718 270.570  1.00 55.00           C  
ATOM    213  CE2 TRP A  26     196.773 174.224 269.479  1.00 55.00           C  
ATOM    214  CE3 TRP A  26     198.262 175.920 270.361  1.00 55.00           C  
ATOM    215  NE1 TRP A  26     196.191 173.071 269.956  1.00 55.00           N  
ATOM    216  CH2 TRP A  26     197.448 176.058 268.059  1.00 55.00           C  
ATOM    217  CZ2 TRP A  26     196.721 174.869 268.238  1.00 55.00           C  
ATOM    218  CZ3 TRP A  26     198.212 176.581 269.119  1.00 55.00           C  
ATOM    219  N   LEU A  27     196.551 176.373 274.795  1.00 44.46           N  
ATOM    220  CA  LEU A  27     196.672 177.754 275.308  1.00 44.46           C  
ATOM    221  C   LEU A  27     196.295 177.903 276.796  1.00 44.46           C  
ATOM    222  CB  LEU A  27     195.843 178.703 274.413  1.00 44.46           C  
ATOM    223  O   LEU A  27     196.242 179.015 277.314  1.00 44.46           O  
ATOM    224  CG  LEU A  27     196.690 179.652 273.553  1.00 44.46           C  
ATOM    225  CD1 LEU A  27     195.799 180.360 272.529  1.00 44.46           C  
ATOM    226  CD2 LEU A  27     197.349 180.754 274.383  1.00 44.46           C  
ATOM    227  N   LYS A  28     195.963 176.800 277.478  1.00 53.07           N  
ATOM    228  CA  LYS A  28     195.421 176.816 278.849  1.00 53.07           C  
ATOM    229  C   LYS A  28     196.441 176.543 279.954  1.00 53.07           C  
ATOM    230  CB  LYS A  28     194.196 175.890 278.944  1.00 53.07           C  
ATOM    231  O   LYS A  28     196.046 176.572 281.117  1.00 53.07           O  
ATOM    232  CG  LYS A  28     192.930 176.617 278.472  1.00 53.07           C  
ATOM    233  CD  LYS A  28     191.687 175.756 278.711  1.00 53.07           C  
ATOM    234  CE  LYS A  28     190.446 176.554 278.305  1.00 53.07           C  
ATOM    235  NZ  LYS A  28     189.208 175.773 278.523  1.00 53.07           N1+
ATOM    236  N   GLU A  29     197.711 176.304 279.635  1.00 51.62           N  
ATOM    237  CA  GLU A  29     198.662 175.760 280.620  1.00 51.62           C  
ATOM    238  C   GLU A  29     199.637 176.780 281.243  1.00 51.62           C  
ATOM    239  CB  GLU A  29     199.303 174.471 280.058  1.00 51.62           C  
ATOM    240  O   GLU A  29     200.238 176.480 282.269  1.00 51.62           O  
ATOM    241  CG  GLU A  29     199.348 173.351 281.121  1.00 51.62           C  
ATOM    242  CD  GLU A  29     199.374 171.913 280.566  1.00 51.62           C  
ATOM    243  OE1 GLU A  29     199.703 171.006 281.367  1.00 51.62           O  
ATOM    244  OE2 GLU A  29     198.945 171.695 279.411  1.00 51.62           O1-
ATOM    245  N   ASP A  30     199.693 178.030 280.764  1.00 52.24           N  
ATOM    246  CA  ASP A  30     200.763 178.970 281.166  1.00 52.24           C  
ATOM    247  C   ASP A  30     200.375 180.078 282.167  1.00 52.24           C  
ATOM    248  CB  ASP A  30     201.440 179.529 279.907  1.00 52.24           C  
ATOM    249  O   ASP A  30     201.136 181.013 282.400  1.00 52.24           O  
ATOM    250  CG  ASP A  30     202.226 178.445 279.172  1.00 52.24           C  
ATOM    251  OD1 ASP A  30     202.953 177.695 279.859  1.00 52.24           O  
ATOM    252  OD2 ASP A  30     202.066 178.383 277.936  1.00 52.24           O1-
ATOM    253  N   THR A  31     199.201 180.020 282.806  1.00 52.26           N  
ATOM    254  CA  THR A  31     198.707 181.142 283.647  1.00 52.26           C  
ATOM    255  C   THR A  31     198.857 180.952 285.169  1.00 52.26           C  
ATOM    256  CB  THR A  31     197.289 181.600 283.243  1.00 52.26           C  
ATOM    257  O   THR A  31     198.145 181.609 285.927  1.00 52.26           O  
ATOM    258  CG2 THR A  31     197.080 183.108 283.415  1.00 52.26           C  
ATOM    259  OG1 THR A  31     197.032 181.350 281.879  1.00 52.26           O  
ATOM    260  N   GLN A  32     199.751 180.085 285.669  1.00 45.48           N  
ATOM    261  CA  GLN A  32     199.812 179.770 287.117  1.00 45.48           C  
ATOM    262  C   GLN A  32     201.169 179.841 287.845  1.00 45.48           C  
ATOM    263  CB  GLN A  32     199.041 178.465 287.413  1.00 45.48           C  
ATOM    264  O   GLN A  32     201.223 179.487 289.021  1.00 45.48           O  
ATOM    265  CG  GLN A  32     197.558 178.730 287.740  1.00 45.48           C  
ATOM    266  CD  GLN A  32     197.113 177.993 288.998  1.00 45.48           C  
ATOM    267  NE2 GLN A  32     196.572 176.801 288.873  1.00 45.48           N  
ATOM    268  OE1 GLN A  32     197.243 178.460 290.117  1.00 45.48           O  
ATOM    269  N   LEU A  33     202.240 180.385 287.264  1.00 40.03           N  
ATOM    270  CA  LEU A  33     203.490 180.598 288.018  1.00 40.03           C  
ATOM    271  C   LEU A  33     203.632 182.057 288.466  1.00 40.03           C  
ATOM    272  CB  LEU A  33     204.675 179.987 287.256  1.00 40.03           C  
ATOM    273  O   LEU A  33     204.225 182.902 287.805  1.00 40.03           O  
ATOM    274  CG  LEU A  33     204.793 178.481 287.584  1.00 40.03           C  
ATOM    275  CD1 LEU A  33     205.498 177.731 286.460  1.00 40.03           C  
ATOM    276  CD2 LEU A  33     205.579 178.250 288.883  1.00 40.03           C  
ATOM    277  N   THR A  34     203.028 182.338 289.624  1.00 40.20           N  
ATOM    278  CA  THR A  34     203.111 183.620 290.334  1.00 40.20           C  
ATOM    279  C   THR A  34     204.173 183.526 291.438  1.00 40.20           C  
ATOM    280  CB  THR A  34     201.757 184.017 290.967  1.00 40.20           C  
ATOM    281  O   THR A  34     204.155 182.576 292.212  1.00 40.20           O  
ATOM    282  CG2 THR A  34     201.523 185.527 290.954  1.00 40.20           C  
ATOM    283  OG1 THR A  34     200.652 183.502 290.264  1.00 40.20           O  
ATOM    284  N   ASN A  35     204.981 184.581 291.576  1.00 40.19           N  
ATOM    285  CA  ASN A  35     205.721 184.987 292.780  1.00 40.19           C  
ATOM    286  C   ASN A  35     206.909 184.123 293.251  1.00 40.19           C  
ATOM    287  CB  ASN A  35     204.734 185.195 293.950  1.00 40.19           C  
ATOM    288  O   ASN A  35     206.747 183.274 294.119  1.00 40.19           O  
ATOM    289  CG  ASN A  35     203.568 186.098 293.634  1.00 40.19           C  
ATOM    290  ND2 ASN A  35     202.365 185.663 293.929  1.00 40.19           N  
ATOM    291  OD1 ASN A  35     203.719 187.195 293.125  1.00 40.19           O  
ATOM    292  N   GLU A  36     208.133 184.517 292.888  1.00 41.73           N  
ATOM    293  CA  GLU A  36     209.232 184.543 293.866  1.00 41.73           C  
ATOM    294  C   GLU A  36     210.213 185.684 293.548  1.00 41.73           C  
ATOM    295  CB  GLU A  36     209.924 183.177 294.037  1.00 41.73           C  
ATOM    296  O   GLU A  36     210.515 185.984 292.396  1.00 41.73           O  
ATOM    297  CG  GLU A  36     210.609 183.110 295.413  1.00 41.73           C  
ATOM    298  CD  GLU A  36     211.071 181.692 295.765  1.00 41.73           C  
ATOM    299  OE1 GLU A  36     212.273 181.413 295.575  1.00 41.73           O  
ATOM    300  OE2 GLU A  36     210.229 180.922 296.282  1.00 41.73           O1-
ATOM    301  N   LYS A  37     210.622 186.394 294.600  1.00 39.18           N  
ATOM    302  CA  LYS A  37     211.374 187.654 294.617  1.00 39.18           C  
ATOM    303  C   LYS A  37     212.703 187.399 295.335  1.00 39.18           C  
ATOM    304  CB  LYS A  37     210.508 188.677 295.389  1.00 39.18           C  
ATOM    305  O   LYS A  37     212.683 186.691 296.334  1.00 39.18           O  
ATOM    306  CG  LYS A  37     211.049 190.115 295.491  1.00 39.18           C  
ATOM    307  CD  LYS A  37     210.369 190.859 296.651  1.00 39.18           C  
ATOM    308  CE  LYS A  37     211.007 192.237 296.862  1.00 39.18           C  
ATOM    309  NZ  LYS A  37     210.988 192.617 298.294  1.00 39.18           N1+
ATOM    310  N   HIS A  38     213.741 188.150 294.945  1.00 45.13           N  
ATOM    311  CA  HIS A  38     215.104 188.257 295.514  1.00 45.13           C  
ATOM    312  C   HIS A  38     216.119 187.284 294.912  1.00 45.13           C  
ATOM    313  CB  HIS A  38     215.157 188.141 297.058  1.00 45.13           C  
ATOM    314  O   HIS A  38     215.795 186.140 294.660  1.00 45.13           O  
ATOM    315  CG  HIS A  38     214.618 189.316 297.822  1.00 45.13           C  
ATOM    316  CD2 HIS A  38     213.315 189.611 298.111  1.00 45.13           C  
ATOM    317  ND1 HIS A  38     215.395 190.263 298.438  1.00 45.13           N  
ATOM    318  CE1 HIS A  38     214.583 191.128 299.060  1.00 45.13           C  
ATOM    319  NE2 HIS A  38     213.289 190.804 298.863  1.00 45.13           N  
ATOM    320  N   ALA A  39     217.394 187.608 294.755  1.00 41.67           N  
ATOM    321  CA  ALA A  39     218.172 188.839 294.666  1.00 41.67           C  
ATOM    322  C   ALA A  39     219.603 188.349 294.377  1.00 41.67           C  
ATOM    323  CB  ALA A  39     218.189 189.637 295.987  1.00 41.67           C  
ATOM    324  O   ALA A  39     220.014 187.350 294.956  1.00 41.67           O  
ATOM    325  N   ASP A  40     220.342 189.123 293.588  1.00 43.18           N  
ATOM    326  CA  ASP A  40     221.805 189.204 293.611  1.00 43.18           C  
ATOM    327  C   ASP A  40     222.661 188.119 292.913  1.00 43.18           C  
ATOM    328  CB  ASP A  40     222.281 189.518 295.046  1.00 43.18           C  
ATOM    329  O   ASP A  40     222.474 186.916 293.044  1.00 43.18           O  
ATOM    330  CG  ASP A  40     223.553 190.363 295.094  1.00 43.18           C  
ATOM    331  OD1 ASP A  40     223.691 191.241 294.205  1.00 43.18           O  
ATOM    332  OD2 ASP A  40     224.316 190.203 296.064  1.00 43.18           O1-
ATOM    333  N   GLU A  41     223.670 188.657 292.221  1.00 48.30           N  
ATOM    334  CA  GLU A  41     224.987 188.095 291.889  1.00 48.30           C  
ATOM    335  C   GLU A  41     225.220 187.142 290.678  1.00 48.30           C  
ATOM    336  CB  GLU A  41     225.747 187.712 293.177  1.00 48.30           C  
ATOM    337  O   GLU A  41     225.236 185.923 290.784  1.00 48.30           O  
ATOM    338  CG  GLU A  41     227.184 188.246 293.102  1.00 48.30           C  
ATOM    339  CD  GLU A  41     228.062 187.893 294.308  1.00 48.30           C  
ATOM    340  OE1 GLU A  41     229.237 187.534 294.046  1.00 48.30           O  
ATOM    341  OE2 GLU A  41     227.623 188.055 295.466  1.00 48.30           O1-
ATOM    342  N   LYS A  42     225.604 187.787 289.555  1.00 41.80           N  
ATOM    343  CA  LYS A  42     226.755 187.532 288.638  1.00 41.80           C  
ATOM    344  C   LYS A  42     226.797 186.267 287.730  1.00 41.80           C  
ATOM    345  CB  LYS A  42     228.053 187.738 289.440  1.00 41.80           C  
ATOM    346  O   LYS A  42     226.452 185.175 288.158  1.00 41.80           O  
ATOM    347  CG  LYS A  42     229.286 187.994 288.570  1.00 41.80           C  
ATOM    348  CD  LYS A  42     230.501 188.358 289.414  1.00 41.80           C  
ATOM    349  CE  LYS A  42     231.676 188.647 288.477  1.00 41.80           C  
ATOM    350  NZ  LYS A  42     232.911 188.861 289.262  1.00 41.80           N1+
ATOM    351  N   PRO A  43     227.269 186.387 286.459  1.00 41.19           N  
ATOM    352  CA  PRO A  43     226.931 185.435 285.405  1.00 41.19           C  
ATOM    353  C   PRO A  43     228.062 184.451 285.038  1.00 41.19           C  
ATOM    354  CB  PRO A  43     226.556 186.356 284.236  1.00 41.19           C  
ATOM    355  O   PRO A  43     229.232 184.671 285.352  1.00 41.19           O  
ATOM    356  CG  PRO A  43     227.631 187.438 284.308  1.00 41.19           C  
ATOM    357  CD  PRO A  43     227.897 187.547 285.807  1.00 41.19           C  
ATOM    358  N   ILE A  44     227.670 183.459 284.226  1.00 45.64           N  
ATOM    359  CA  ILE A  44     228.480 182.536 283.412  1.00 45.64           C  
ATOM    360  C   ILE A  44     229.111 181.381 284.196  1.00 45.64           C  
ATOM    361  CB  ILE A  44     229.527 183.269 282.523  1.00 45.64           C  
ATOM    362  O   ILE A  44     230.125 181.561 284.859  1.00 45.64           O  
ATOM    363  CG1 ILE A  44     228.972 184.523 281.805  1.00 45.64           C  
ATOM    364  CG2 ILE A  44     230.076 182.292 281.464  1.00 45.64           C  
ATOM    365  CD1 ILE A  44     230.053 185.449 281.237  1.00 45.64           C  
ATOM    366  N   ASN A  45     228.530 180.182 284.051  1.00 44.04           N  
ATOM    367  CA  ASN A  45     229.238 178.936 283.735  1.00 44.04           C  
ATOM    368  C   ASN A  45     228.238 177.788 283.492  1.00 44.04           C  
ATOM    369  CB  ASN A  45     230.244 178.543 284.840  1.00 44.04           C  
ATOM    370  O   ASN A  45     227.438 177.466 284.360  1.00 44.04           O  
ATOM    371  CG  ASN A  45     231.588 179.241 284.690  1.00 44.04           C  
ATOM    372  ND2 ASN A  45     232.289 179.473 285.773  1.00 44.04           N  
ATOM    373  OD1 ASN A  45     232.035 179.576 283.602  1.00 44.04           O  
ATOM    374  N   ALA A  46     228.375 177.148 282.326  1.00 36.21           N  
ATOM    375  CA  ALA A  46     228.009 175.760 282.033  1.00 36.21           C  
ATOM    376  C   ALA A  46     226.525 175.345 282.157  1.00 36.21           C  
ATOM    377  CB  ALA A  46     228.943 174.855 282.853  1.00 36.21           C  
ATOM    378  O   ALA A  46     226.083 174.872 283.201  1.00 36.21           O  
ATOM    379  N   ILE A  47     225.807 175.335 281.029  1.00 47.08           N  
ATOM    380  CA  ILE A  47     224.743 174.343 280.816  1.00 47.08           C  
ATOM    381  C   ILE A  47     225.346 173.226 279.961  1.00 47.08           C  
ATOM    382  CB  ILE A  47     223.438 174.953 280.266  1.00 47.08           C  
ATOM    383  O   ILE A  47     225.554 173.354 278.758  1.00 47.08           O  
ATOM    384  CG1 ILE A  47     222.867 175.932 281.320  1.00 47.08           C  
ATOM    385  CG2 ILE A  47     222.422 173.831 279.968  1.00 47.08           C  
ATOM    386  CD1 ILE A  47     221.644 176.731 280.853  1.00 47.08           C  
ATOM    387  N   VAL A  48     225.697 172.144 280.650  1.00 45.23           N  
ATOM    388  CA  VAL A  48     226.039 170.847 280.076  1.00 45.23           C  
ATOM    389  C   VAL A  48     224.737 170.229 279.577  1.00 45.23           C  
ATOM    390  CB  VAL A  48     226.703 169.969 281.160  1.00 45.23           C  
ATOM    391  O   VAL A  48     223.891 169.843 280.383  1.00 45.23           O  
ATOM    392  CG1 VAL A  48     226.945 168.528 280.700  1.00 45.23           C  
ATOM    393  CG2 VAL A  48     228.056 170.559 281.587  1.00 45.23           C  
ATOM    394  N   ILE A  49     224.563 170.135 278.261  1.00 54.28           N  
ATOM    395  CA  ILE A  49     223.433 169.416 277.664  1.00 54.28           C  
ATOM    396  C   ILE A  49     223.788 167.928 277.688  1.00 54.28           C  
ATOM    397  CB  ILE A  49     223.068 169.932 276.252  1.00 54.28           C  
ATOM    398  O   ILE A  49     224.439 167.403 276.788  1.00 54.28           O  
ATOM    399  CG1 ILE A  49     223.115 171.476 276.150  1.00 54.28           C  
ATOM    400  CG2 ILE A  49     221.664 169.401 275.901  1.00 54.28           C  
ATOM    401  CD1 ILE A  49     222.866 172.008 274.734  1.00 54.28           C  
ATOM    402  N   ASN A  50     223.429 167.253 278.775  1.00 37.24           N  
ATOM    403  CA  ASN A  50     223.535 165.804 278.892  1.00 37.24           C  
ATOM    404  C   ASN A  50     222.157 165.193 278.631  1.00 37.24           C  
ATOM    405  CB  ASN A  50     224.092 165.449 280.284  1.00 37.24           C  
ATOM    406  O   ASN A  50     221.321 165.207 279.529  1.00 37.24           O  
ATOM    407  CG  ASN A  50     224.415 163.971 280.405  1.00 37.24           C  
ATOM    408  ND2 ASN A  50     223.871 163.283 281.381  1.00 37.24           N  
ATOM    409  OD1 ASN A  50     225.166 163.415 279.626  1.00 37.24           O  
ATOM    410  N   SER A  51     221.924 164.666 277.428  1.00 45.55           N  
ATOM    411  CA  SER A  51     221.086 163.478 277.190  1.00 45.55           C  
ATOM    412  C   SER A  51     221.180 163.052 275.729  1.00 45.55           C  
ATOM    413  CB  SER A  51     219.615 163.654 277.591  1.00 45.55           C  
ATOM    414  O   SER A  51     220.445 163.516 274.865  1.00 45.55           O  
ATOM    415  OG  SER A  51     219.509 163.421 278.984  1.00 45.55           O  
ATOM    416  N   VAL A  52     222.115 162.135 275.485  1.00 37.99           N  
ATOM    417  CA  VAL A  52     222.118 161.235 274.334  1.00 37.99           C  
ATOM    418  C   VAL A  52     221.027 160.195 274.594  1.00 37.99           C  
ATOM    419  CB  VAL A  52     223.508 160.565 274.202  1.00 37.99           C  
ATOM    420  O   VAL A  52     221.119 159.446 275.566  1.00 37.99           O  
ATOM    421  CG1 VAL A  52     223.574 159.579 273.032  1.00 37.99           C  
ATOM    422  CG2 VAL A  52     224.613 161.613 274.008  1.00 37.99           C  
ATOM    423  N   SER A  53     219.991 160.160 273.756  1.00 53.69           N  
ATOM    424  CA  SER A  53     219.092 159.008 273.650  1.00 53.69           C  
ATOM    425  C   SER A  53     219.365 158.342 272.309  1.00 53.69           C  
ATOM    426  CB  SER A  53     217.627 159.401 273.836  1.00 53.69           C  
ATOM    427  O   SER A  53     218.971 158.827 271.252  1.00 53.69           O  
ATOM    428  OG  SER A  53     216.825 158.236 273.907  1.00 53.69           O  
ATOM    429  N   GLU A  54     220.132 157.264 272.382  1.00 45.96           N  
ATOM    430  CA  GLU A  54     220.596 156.431 271.281  1.00 45.96           C  
ATOM    431  C   GLU A  54     219.405 155.652 270.698  1.00 45.96           C  
ATOM    432  CB  GLU A  54     221.692 155.539 271.903  1.00 45.96           C  
ATOM    433  O   GLU A  54     218.889 154.730 271.328  1.00 45.96           O  
ATOM    434  CG  GLU A  54     222.640 154.810 270.942  1.00 45.96           C  
ATOM    435  CD  GLU A  54     223.780 154.082 271.693  1.00 45.96           C  
ATOM    436  OE1 GLU A  54     224.421 153.209 271.065  1.00 45.96           O  
ATOM    437  OE2 GLU A  54     224.027 154.396 272.884  1.00 45.96           O1-
ATOM    438  N   PHE A  55     218.926 156.028 269.508  1.00 49.32           N  
ATOM    439  CA  PHE A  55     218.040 155.164 268.726  1.00 49.32           C  
ATOM    440  C   PHE A  55     218.901 154.322 267.781  1.00 49.32           C  
ATOM    441  CB  PHE A  55     216.911 155.952 268.042  1.00 49.32           C  
ATOM    442  O   PHE A  55     219.495 154.804 266.820  1.00 49.32           O  
ATOM    443  CG  PHE A  55     217.344 157.001 267.039  1.00 49.32           C  
ATOM    444  CD1 PHE A  55     217.624 158.312 267.465  1.00 49.32           C  
ATOM    445  CD2 PHE A  55     217.466 156.669 265.677  1.00 49.32           C  
ATOM    446  CE1 PHE A  55     218.037 159.281 266.534  1.00 49.32           C  
ATOM    447  CE2 PHE A  55     217.891 157.634 264.748  1.00 49.32           C  
ATOM    448  CZ  PHE A  55     218.175 158.942 265.178  1.00 49.32           C  
ATOM    449  N   SER A  56     219.002 153.032 268.078  1.00 44.94           N  
ATOM    450  CA  SER A  56     219.638 152.053 267.204  1.00 44.94           C  
ATOM    451  C   SER A  56     218.664 151.654 266.093  1.00 44.94           C  
ATOM    452  CB  SER A  56     220.066 150.836 268.031  1.00 44.94           C  
ATOM    453  O   SER A  56     217.675 150.968 266.357  1.00 44.94           O  
ATOM    454  OG  SER A  56     218.945 150.277 268.696  1.00 44.94           O  
ATOM    455  N   ILE A  57     218.944 152.033 264.846  1.00 54.67           N  
ATOM    456  CA  ILE A  57     218.316 151.401 263.679  1.00 54.67           C  
ATOM    457  C   ILE A  57     219.149 150.155 263.362  1.00 54.67           C  
ATOM    458  CB  ILE A  57     218.169 152.378 262.486  1.00 54.67           C  
ATOM    459  O   ILE A  57     220.170 150.221 262.683  1.00 54.67           O  
ATOM    460  CG1 ILE A  57     217.386 153.643 262.915  1.00 54.67           C  
ATOM    461  CG2 ILE A  57     217.450 151.665 261.321  1.00 54.67           C  
ATOM    462  CD1 ILE A  57     217.243 154.709 261.821  1.00 54.67           C  
ATOM    463  N   THR A  58     218.761 149.014 263.932  1.00 55.97           N  
ATOM    464  CA  THR A  58     219.321 147.709 263.560  1.00 55.97           C  
ATOM    465  C   THR A  58     218.858 147.332 262.157  1.00 55.97           C  
ATOM    466  CB  THR A  58     218.948 146.587 264.546  1.00 55.97           C  
ATOM    467  O   THR A  58     217.683 147.039 261.945  1.00 55.97           O  
ATOM    468  CG2 THR A  58     220.071 146.319 265.545  1.00 55.97           C  
ATOM    469  OG1 THR A  58     217.787 146.905 265.284  1.00 55.97           O  
ATOM    470  N   ASP A  59     219.811 147.328 261.230  1.00 40.38           N  
ATOM    471  CA  ASP A  59     219.696 146.802 259.874  1.00 40.38           C  
ATOM    472  C   ASP A  59     219.618 145.264 259.935  1.00 40.38           C  
ATOM    473  CB  ASP A  59     220.913 147.322 259.077  1.00 40.38           C  
ATOM    474  O   ASP A  59     220.517 144.595 260.454  1.00 40.38           O  
ATOM    475  CG  ASP A  59     220.660 147.516 257.581  1.00 40.38           C  
ATOM    476  OD1 ASP A  59     219.616 147.028 257.093  1.00 40.38           O  
ATOM    477  OD2 ASP A  59     221.533 148.144 256.944  1.00 40.38           O1-
ATOM    478  N   GLY A  60     218.495 144.698 259.498  1.00 47.08           N  
ATOM    479  CA  GLY A  60     218.222 143.260 259.515  1.00 47.08           C  
ATOM    480  C   GLY A  60     217.717 142.807 258.144  1.00 47.08           C  
ATOM    481  O   GLY A  60     216.791 143.426 257.620  1.00 47.08           O  
ATOM    482  N   PRO A  61     218.276 141.742 257.538  1.00 41.41           N  
ATOM    483  CA  PRO A  61     217.983 141.402 256.156  1.00 41.41           C  
ATOM    484  C   PRO A  61     216.666 140.623 256.082  1.00 41.41           C  
ATOM    485  CB  PRO A  61     219.196 140.593 255.686  1.00 41.41           C  
ATOM    486  O   PRO A  61     216.607 139.450 256.452  1.00 41.41           O  
ATOM    487  CG  PRO A  61     219.649 139.863 256.953  1.00 41.41           C  
ATOM    488  CD  PRO A  61     219.267 140.822 258.085  1.00 41.41           C  
ATOM    489  N   ALA A  62     215.612 141.256 255.574  1.00 50.37           N  
ATOM    490  CA  ALA A  62     214.376 140.577 255.197  1.00 50.37           C  
ATOM    491  C   ALA A  62     214.254 140.566 253.669  1.00 50.37           C  
ATOM    492  CB  ALA A  62     213.189 141.223 255.916  1.00 50.37           C  
ATOM    493  O   ALA A  62     214.034 141.592 253.032  1.00 50.37           O  
ATOM    494  N   GLN A  63     214.435 139.380 253.082  1.00 39.07           N  
ATOM    495  CA  GLN A  63     213.956 139.085 251.736  1.00 39.07           C  
ATOM    496  C   GLN A  63     212.433 139.231 251.717  1.00 39.07           C  
ATOM    497  CB  GLN A  63     214.238 137.612 251.375  1.00 39.07           C  
ATOM    498  O   GLN A  63     211.793 138.543 252.500  1.00 39.07           O  
ATOM    499  CG  GLN A  63     215.690 137.211 251.109  1.00 39.07           C  
ATOM    500  CD  GLN A  63     215.773 135.786 250.549  1.00 39.07           C  
ATOM    501  NE2 GLN A  63     216.876 135.096 250.737  1.00 39.07           N  
ATOM    502  OE1 GLN A  63     214.875 135.255 249.917  1.00 39.07           O  
ATOM    503  N   GLU A  64     211.861 140.018 250.800  1.00 43.47           N  
ATOM    504  CA  GLU A  64     210.564 139.699 250.183  1.00 43.47           C  
ATOM    505  C   GLU A  64     210.281 140.569 248.935  1.00 43.47           C  
ATOM    506  CB  GLU A  64     209.390 139.702 251.193  1.00 43.47           C  
ATOM    507  O   GLU A  64     210.234 141.791 248.979  1.00 43.47           O  
ATOM    508  CG  GLU A  64     208.886 138.254 251.404  1.00 43.47           C  
ATOM    509  CD  GLU A  64     207.803 138.086 252.481  1.00 43.47           C  
ATOM    510  OE1 GLU A  64     207.001 137.134 252.323  1.00 43.47           O  
ATOM    511  OE2 GLU A  64     207.769 138.879 253.447  1.00 43.47           O1-
ATOM    512  N   THR A  65     210.161 139.853 247.813  1.00 42.46           N  
ATOM    513  CA  THR A  65     209.577 140.096 246.474  1.00 42.46           C  
ATOM    514  C   THR A  65     208.938 141.447 246.073  1.00 42.46           C  
ATOM    515  CB  THR A  65     208.503 139.020 246.254  1.00 42.46           C  
ATOM    516  O   THR A  65     208.185 142.037 246.845  1.00 42.46           O  
ATOM    517  CG2 THR A  65     209.153 137.680 245.900  1.00 42.46           C  
ATOM    518  OG1 THR A  65     207.751 138.823 247.432  1.00 42.46           O  
ATOM    519  N   PRO A  66     209.095 141.871 244.792  1.00 41.51           N  
ATOM    520  CA  PRO A  66     208.512 143.102 244.267  1.00 41.51           C  
ATOM    521  C   PRO A  66     207.012 142.909 244.019  1.00 41.51           C  
ATOM    522  CB  PRO A  66     209.287 143.388 242.972  1.00 41.51           C  
ATOM    523  O   PRO A  66     206.618 142.100 243.181  1.00 41.51           O  
ATOM    524  CG  PRO A  66     209.622 141.995 242.438  1.00 41.51           C  
ATOM    525  CD  PRO A  66     209.742 141.140 243.702  1.00 41.51           C  
ATOM    526  N   ASN A  67     206.168 143.637 244.753  1.00 40.89           N  
ATOM    527  CA  ASN A  67     204.730 143.676 244.500  1.00 40.89           C  
ATOM    528  C   ASN A  67     204.319 145.082 244.043  1.00 40.89           C  
ATOM    529  CB  ASN A  67     203.953 143.140 245.712  1.00 40.89           C  
ATOM    530  O   ASN A  67     204.432 146.071 244.771  1.00 40.89           O  
ATOM    531  CG  ASN A  67     202.512 142.797 245.368  1.00 40.89           C  
ATOM    532  ND2 ASN A  67     201.868 141.983 246.168  1.00 40.89           N  
ATOM    533  OD1 ASN A  67     201.936 143.236 244.390  1.00 40.89           O  
ATOM    534  N   GLU A  68     203.878 145.131 242.793  1.00 37.70           N  
ATOM    535  CA  GLU A  68     203.435 146.281 242.023  1.00 37.70           C  
ATOM    536  C   GLU A  68     202.115 146.823 242.599  1.00 37.70           C  
ATOM    537  CB  GLU A  68     203.263 145.809 240.562  1.00 37.70           C  
ATOM    538  O   GLU A  68     201.026 146.338 242.288  1.00 37.70           O  
ATOM    539  CG  GLU A  68     204.543 145.198 239.953  1.00 37.70           C  
ATOM    540  CD  GLU A  68     204.291 144.544 238.586  1.00 37.70           C  
ATOM    541  OE1 GLU A  68     205.082 144.822 237.658  1.00 37.70           O  
ATOM    542  OE2 GLU A  68     203.329 143.747 238.486  1.00 37.70           O1-
ATOM    543  N   LYS A  69     202.181 147.856 243.449  1.00 46.13           N  
ATOM    544  CA  LYS A  69     200.981 148.599 243.868  1.00 46.13           C  
ATOM    545  C   LYS A  69     200.747 149.806 242.959  1.00 46.13           C  
ATOM    546  CB  LYS A  69     200.952 148.883 245.377  1.00 46.13           C  
ATOM    547  O   LYS A  69     201.411 150.833 243.051  1.00 46.13           O  
ATOM    548  CG  LYS A  69     202.102 149.745 245.911  1.00 46.13           C  
ATOM    549  CD  LYS A  69     201.955 149.948 247.423  1.00 46.13           C  
ATOM    550  CE  LYS A  69     203.106 150.828 247.917  1.00 46.13           C  
ATOM    551  NZ  LYS A  69     203.036 151.067 249.380  1.00 46.13           N1+
ATOM    552  N   ASN A  70     199.764 149.645 242.080  1.00 33.90           N  
ATOM    553  CA  ASN A  70     199.171 150.679 241.241  1.00 33.90           C  
ATOM    554  C   ASN A  70     198.561 151.798 242.108  1.00 33.90           C  
ATOM    555  CB  ASN A  70     198.090 150.002 240.373  1.00 33.90           C  
ATOM    556  O   ASN A  70     197.517 151.596 242.730  1.00 33.90           O  
ATOM    557  CG  ASN A  70     198.670 149.088 239.310  1.00 33.90           C  
ATOM    558  ND2 ASN A  70     198.746 147.794 239.532  1.00 33.90           N  
ATOM    559  OD1 ASN A  70     199.079 149.541 238.261  1.00 33.90           O  
ATOM    560  N   LEU A  71     199.180 152.982 242.137  1.00 43.70           N  
ATOM    561  CA  LEU A  71     198.564 154.198 242.678  1.00 43.70           C  
ATOM    562  C   LEU A  71     197.718 154.850 241.578  1.00 43.70           C  
ATOM    563  CB  LEU A  71     199.631 155.132 243.280  1.00 43.70           C  
ATOM    564  O   LEU A  71     198.165 155.711 240.828  1.00 43.70           O  
ATOM    565  CG  LEU A  71     200.258 154.606 244.586  1.00 43.70           C  
ATOM    566  CD1 LEU A  71     201.416 155.511 245.001  1.00 43.70           C  
ATOM    567  CD2 LEU A  71     199.259 154.561 245.749  1.00 43.70           C  
ATOM    568  N   SER A  72     196.487 154.358 241.465  1.00 32.05           N  
ATOM    569  CA  SER A  72     195.439 154.915 240.619  1.00 32.05           C  
ATOM    570  C   SER A  72     194.761 156.096 241.324  1.00 32.05           C  
ATOM    571  CB  SER A  72     194.419 153.816 240.306  1.00 32.05           C  
ATOM    572  O   SER A  72     194.198 155.926 242.403  1.00 32.05           O  
ATOM    573  OG  SER A  72     193.424 154.282 239.417  1.00 32.05           O  
ATOM    574  N   GLY A  73     194.789 157.269 240.683  1.00 29.85           N  
ATOM    575  CA  GLY A  73     193.729 158.277 240.765  1.00 29.85           C  
ATOM    576  C   GLY A  73     193.649 159.135 242.031  1.00 29.85           C  
ATOM    577  O   GLY A  73     192.712 158.988 242.806  1.00 29.85           O  
ATOM    578  N   SER A  74     194.528 160.130 242.165  1.00 33.23           N  
ATOM    579  CA  SER A  74     194.185 161.359 242.893  1.00 33.23           C  
ATOM    580  C   SER A  74     194.331 162.539 241.939  1.00 33.23           C  
ATOM    581  CB  SER A  74     195.011 161.536 244.167  1.00 33.23           C  
ATOM    582  O   SER A  74     195.434 162.998 241.662  1.00 33.23           O  
ATOM    583  OG  SER A  74     194.395 162.533 244.960  1.00 33.23           O  
ATOM    584  N   SER A  75     193.207 162.971 241.366  1.00 31.09           N  
ATOM    585  CA  SER A  75     193.124 164.234 240.633  1.00 31.09           C  
ATOM    586  C   SER A  75     192.847 165.333 241.651  1.00 31.09           C  
ATOM    587  CB  SER A  75     192.088 164.188 239.496  1.00 31.09           C  
ATOM    588  O   SER A  75     191.709 165.576 242.042  1.00 31.09           O  
ATOM    589  OG  SER A  75     190.800 163.771 239.914  1.00 31.09           O  
ATOM    590  N   THR A  76     193.899 165.978 242.141  1.00 34.86           N  
ATOM    591  CA  THR A  76     193.753 167.286 242.777  1.00 34.86           C  
ATOM    592  C   THR A  76     193.574 168.288 241.649  1.00 34.86           C  
ATOM    593  CB  THR A  76     194.951 167.619 243.676  1.00 34.86           C  
ATOM    594  O   THR A  76     194.528 168.617 240.948  1.00 34.86           O  
ATOM    595  CG2 THR A  76     194.871 166.817 244.976  1.00 34.86           C  
ATOM    596  OG1 THR A  76     196.160 167.273 243.046  1.00 34.86           O  
ATOM    597  N   SER A  77     192.327 168.699 241.413  1.00 33.79           N  
ATOM    598  CA  SER A  77     192.002 169.774 240.479  1.00 33.79           C  
ATOM    599  C   SER A  77     192.759 171.029 240.896  1.00 33.79           C  
ATOM    600  CB  SER A  77     190.498 170.053 240.464  1.00 33.79           C  
ATOM    601  O   SER A  77     192.405 171.682 241.875  1.00 33.79           O  
ATOM    602  OG  SER A  77     189.795 168.921 239.989  1.00 33.79           O  
ATOM    603  N   LEU A  78     193.830 171.319 240.161  1.00 36.77           N  
ATOM    604  CA  LEU A  78     194.622 172.527 240.302  1.00 36.77           C  
ATOM    605  C   LEU A  78     193.698 173.711 240.001  1.00 36.77           C  
ATOM    606  CB  LEU A  78     195.827 172.453 239.339  1.00 36.77           C  
ATOM    607  O   LEU A  78     193.202 173.846 238.880  1.00 36.77           O  
ATOM    608  CG  LEU A  78     196.755 171.237 239.551  1.00 36.77           C  
ATOM    609  CD1 LEU A  78     197.826 171.197 238.462  1.00 36.77           C  
ATOM    610  CD2 LEU A  78     197.440 171.262 240.918  1.00 36.77           C  
ATOM    611  N   SER A  79     193.421 174.532 241.015  1.00 32.75           N  
ATOM    612  CA  SER A  79     192.825 175.850 240.778  1.00 32.75           C  
ATOM    613  C   SER A  79     193.840 176.629 239.950  1.00 32.75           C  
ATOM    614  CB  SER A  79     192.506 176.556 242.098  1.00 32.75           C  
ATOM    615  O   SER A  79     195.027 176.616 240.278  1.00 32.75           O  
ATOM    616  OG  SER A  79     191.637 175.734 242.857  1.00 32.75           O  
ATOM    617  N   SER A  80     193.418 177.193 238.817  1.00 35.44           N  
ATOM    618  CA  SER A  80     194.376 177.720 237.846  1.00 35.44           C  
ATOM    619  C   SER A  80     195.228 178.818 238.491  1.00 35.44           C  
ATOM    620  CB  SER A  80     193.705 178.163 236.533  1.00 35.44           C  
ATOM    621  O   SER A  80     194.767 179.585 239.338  1.00 35.44           O  
ATOM    622  OG  SER A  80     193.304 179.516 236.550  1.00 35.44           O  
ATOM    623  N   LEU A  81     196.485 178.920 238.062  1.00 41.55           N  
ATOM    624  CA  LEU A  81     197.413 179.997 238.426  1.00 41.55           C  
ATOM    625  C   LEU A  81     196.796 181.404 238.241  1.00 41.55           C  
ATOM    626  CB  LEU A  81     198.640 179.793 237.518  1.00 41.55           C  
ATOM    627  O   LEU A  81     197.221 182.375 238.868  1.00 41.55           O  
ATOM    628  CG  LEU A  81     199.789 180.797 237.698  1.00 41.55           C  
ATOM    629  CD1 LEU A  81     200.476 180.653 239.055  1.00 41.55           C  
ATOM    630  CD2 LEU A  81     200.821 180.586 236.591  1.00 41.55           C  
ATOM    631  N   GLU A  82     195.782 181.526 237.384  1.00 45.02           N  
ATOM    632  CA  GLU A  82     195.021 182.756 237.162  1.00 45.02           C  
ATOM    633  C   GLU A  82     194.122 183.085 238.365  1.00 45.02           C  
ATOM    634  CB  GLU A  82     194.184 182.634 235.878  1.00 45.02           C  
ATOM    635  O   GLU A  82     193.995 184.246 238.750  1.00 45.02           O  
ATOM    636  CG  GLU A  82     194.987 182.157 234.655  1.00 45.02           C  
ATOM    637  CD  GLU A  82     194.061 181.875 233.472  1.00 45.02           C  
ATOM    638  OE1 GLU A  82     194.154 182.615 232.466  1.00 45.02           O  
ATOM    639  OE2 GLU A  82     193.271 180.908 233.600  1.00 45.02           O1-
ATOM    640  N   GLU A  83     193.556 182.076 239.029  1.00 47.49           N  
ATOM    641  CA  GLU A  83     192.731 182.231 240.228  1.00 47.49           C  
ATOM    642  C   GLU A  83     193.566 182.718 241.426  1.00 47.49           C  
ATOM    643  CB  GLU A  83     192.003 180.900 240.510  1.00 47.49           C  
ATOM    644  O   GLU A  83     193.124 183.581 242.189  1.00 47.49           O  
ATOM    645  CG  GLU A  83     190.545 181.138 240.927  1.00 47.49           C  
ATOM    646  CD  GLU A  83     189.735 179.838 241.073  1.00 47.49           C  
ATOM    647  OE1 GLU A  83     188.943 179.774 242.041  1.00 47.49           O  
ATOM    648  OE2 GLU A  83     189.875 178.945 240.206  1.00 47.49           O1-
ATOM    649  N   CYS A  84     194.821 182.264 241.529  1.00 35.91           N  
ATOM    650  CA  CYS A  84     195.767 182.726 242.549  1.00 35.91           C  
ATOM    651  C   CYS A  84     196.210 184.184 242.314  1.00 35.91           C  
ATOM    652  CB  CYS A  84     196.942 181.740 242.609  1.00 35.91           C  
ATOM    653  O   CYS A  84     196.176 185.005 243.232  1.00 35.91           O  
ATOM    654  SG  CYS A  84     197.929 182.087 244.090  1.00 35.91           S  
ATOM    655  N   GLN A  85     196.509 184.553 241.063  1.00 43.18           N  
ATOM    656  CA  GLN A  85     196.830 185.942 240.694  1.00 43.18           C  
ATOM    657  C   GLN A  85     195.662 186.908 240.939  1.00 43.18           C  
ATOM    658  CB  GLN A  85     197.237 185.995 239.217  1.00 43.18           C  
ATOM    659  O   GLN A  85     195.874 188.055 241.327  1.00 43.18           O  
ATOM    660  CG  GLN A  85     198.666 185.492 238.999  1.00 43.18           C  
ATOM    661  CD  GLN A  85     199.002 185.471 237.516  1.00 43.18           C  
ATOM    662  NE2 GLN A  85     198.835 184.342 236.867  1.00 43.18           N  
ATOM    663  OE1 GLN A  85     199.377 186.469 236.920  1.00 43.18           O  
ATOM    664  N   THR A  86     194.425 186.443 240.750  1.00 52.84           N  
ATOM    665  CA  THR A  86     193.223 187.264 240.964  1.00 52.84           C  
ATOM    666  C   THR A  86     192.923 187.459 242.452  1.00 52.84           C  
ATOM    667  CB  THR A  86     192.004 186.650 240.260  1.00 52.84           C  
ATOM    668  O   THR A  86     192.429 188.512 242.860  1.00 52.84           O  
ATOM    669  CG2 THR A  86     190.882 187.675 240.089  1.00 52.84           C  
ATOM    670  OG1 THR A  86     192.300 186.257 238.944  1.00 52.84           O  
ATOM    671  N   LYS A  87     193.236 186.458 243.281  1.00 50.11           N  
ATOM    672  CA  LYS A  87     193.013 186.493 244.733  1.00 50.11           C  
ATOM    673  C   LYS A  87     194.077 187.308 245.472  1.00 50.11           C  
ATOM    674  CB  LYS A  87     192.920 185.041 245.212  1.00 50.11           C  
ATOM    675  O   LYS A  87     193.775 187.896 246.510  1.00 50.11           O  
ATOM    676  CG  LYS A  87     192.326 184.898 246.617  1.00 50.11           C  
ATOM    677  CD  LYS A  87     192.007 183.418 246.852  1.00 50.11           C  
ATOM    678  CE  LYS A  87     191.497 183.162 248.270  1.00 50.11           C  
ATOM    679  NZ  LYS A  87     191.388 181.703 248.522  1.00 50.11           N1+
ATOM    680  N   PHE A  88     195.279 187.406 244.905  1.00 49.16           N  
ATOM    681  CA  PHE A  88     196.413 188.107 245.502  1.00 49.16           C  
ATOM    682  C   PHE A  88     197.094 189.048 244.493  1.00 49.16           C  
ATOM    683  CB  PHE A  88     197.365 187.067 246.096  1.00 49.16           C  
ATOM    684  O   PHE A  88     198.225 188.802 244.070  1.00 49.16           O  
ATOM    685  CG  PHE A  88     196.700 186.129 247.084  1.00 49.16           C  
ATOM    686  CD1 PHE A  88     196.290 186.595 248.343  1.00 49.16           C  
ATOM    687  CD2 PHE A  88     196.474 184.786 246.741  1.00 49.16           C  
ATOM    688  CE1 PHE A  88     195.726 185.722 249.286  1.00 49.16           C  
ATOM    689  CE2 PHE A  88     195.880 183.914 247.669  1.00 49.16           C  
ATOM    690  CZ  PHE A  88     195.529 184.374 248.950  1.00 49.16           C  
ATOM    691  N   PRO A  89     196.452 190.175 244.128  1.00 46.66           N  
ATOM    692  CA  PRO A  89     197.002 191.127 243.157  1.00 46.66           C  
ATOM    693  C   PRO A  89     198.351 191.736 243.583  1.00 46.66           C  
ATOM    694  CB  PRO A  89     195.913 192.192 242.977  1.00 46.66           C  
ATOM    695  O   PRO A  89     199.074 192.268 242.748  1.00 46.66           O  
ATOM    696  CG  PRO A  89     195.078 192.100 244.254  1.00 46.66           C  
ATOM    697  CD  PRO A  89     195.153 190.619 244.607  1.00 46.66           C  
ATOM    698  N   TYR A  90     198.733 191.635 244.860  1.00 47.48           N  
ATOM    699  CA  TYR A  90     200.049 192.069 245.346  1.00 47.48           C  
ATOM    700  C   TYR A  90     201.197 191.125 244.950  1.00 47.48           C  
ATOM    701  CB  TYR A  90     199.987 192.254 246.865  1.00 47.48           C  
ATOM    702  O   TYR A  90     202.348 191.559 244.891  1.00 47.48           O  
ATOM    703  CG  TYR A  90     199.683 190.987 247.642  1.00 47.48           C  
ATOM    704  CD1 TYR A  90     198.372 190.735 248.085  1.00 47.48           C  
ATOM    705  CD2 TYR A  90     200.721 190.088 247.957  1.00 47.48           C  
ATOM    706  CE1 TYR A  90     198.109 189.592 248.860  1.00 47.48           C  
ATOM    707  CE2 TYR A  90     200.449 188.924 248.701  1.00 47.48           C  
ATOM    708  OH  TYR A  90     198.866 187.568 249.893  1.00 47.48           O  
ATOM    709  CZ  TYR A  90     199.138 188.670 249.151  1.00 47.48           C  
ATOM    710  N   LEU A  91     200.907 189.857 244.629  1.00 47.32           N  
ATOM    711  CA  LEU A  91     201.901 188.919 244.092  1.00 47.32           C  
ATOM    712  C   LEU A  91     202.275 189.256 242.641  1.00 47.32           C  
ATOM    713  CB  LEU A  91     201.394 187.470 244.213  1.00 47.32           C  
ATOM    714  O   LEU A  91     203.324 188.837 242.158  1.00 47.32           O  
ATOM    715  CG  LEU A  91     201.188 186.971 245.656  1.00 47.32           C  
ATOM    716  CD1 LEU A  91     200.749 185.508 245.635  1.00 47.32           C  
ATOM    717  CD2 LEU A  91     202.462 187.070 246.500  1.00 47.32           C  
ATOM    718  N   GLN A  92     201.475 190.090 241.968  1.00 47.88           N  
ATOM    719  CA  GLN A  92     201.769 190.654 240.656  1.00 47.88           C  
ATOM    720  C   GLN A  92     202.783 191.810 240.759  1.00 47.88           C  
ATOM    721  CB  GLN A  92     200.451 191.049 239.973  1.00 47.88           C  
ATOM    722  O   GLN A  92     202.581 192.904 240.236  1.00 47.88           O  
ATOM    723  CG  GLN A  92     200.600 191.133 238.447  1.00 47.88           C  
ATOM    724  CD  GLN A  92     199.322 191.601 237.759  1.00 47.88           C  
ATOM    725  NE2 GLN A  92     199.084 191.177 236.537  1.00 47.88           N  
ATOM    726  OE1 GLN A  92     198.520 192.360 238.273  1.00 47.88           O  
ATOM    727  N   THR A  93     203.904 191.588 241.446  1.00 47.35           N  
ATOM    728  CA  THR A  93     205.008 192.548 241.434  1.00 47.35           C  
ATOM    729  C   THR A  93     205.938 192.194 240.285  1.00 47.35           C  
ATOM    730  CB  THR A  93     205.701 192.689 242.787  1.00 47.35           C  
ATOM    731  O   THR A  93     206.788 191.315 240.382  1.00 47.35           O  
ATOM    732  CG2 THR A  93     206.730 193.823 242.742  1.00 47.35           C  
ATOM    733  OG1 THR A  93     204.753 193.091 243.749  1.00 47.35           O  
ATOM    734  N   ASN A  94     205.690 192.883 239.171  1.00 44.19           N  
ATOM    735  CA  ASN A  94     206.478 192.973 237.948  1.00 44.19           C  
ATOM    736  C   ASN A  94     207.918 192.457 238.087  1.00 44.19           C  
ATOM    737  CB  ASN A  94     206.465 194.445 237.506  1.00 44.19           C  
ATOM    738  O   ASN A  94     208.760 193.061 238.754  1.00 44.19           O  
ATOM    739  CG  ASN A  94     205.052 194.913 237.218  1.00 44.19           C  
ATOM    740  ND2 ASN A  94     204.473 195.736 238.061  1.00 44.19           N  
ATOM    741  OD1 ASN A  94     204.434 194.495 236.258  1.00 44.19           O  
ATOM    742  N   THR A  95     208.201 191.371 237.373  1.00 43.70           N  
ATOM    743  CA  THR A  95     209.528 190.814 237.116  1.00 43.70           C  
ATOM    744  C   THR A  95     210.341 191.753 236.215  1.00 43.70           C  
ATOM    745  CB  THR A  95     209.385 189.409 236.497  1.00 43.70           C  
ATOM    746  O   THR A  95     210.717 191.422 235.095  1.00 43.70           O  
ATOM    747  CG2 THR A  95     208.873 188.385 237.510  1.00 43.70           C  
ATOM    748  OG1 THR A  95     208.442 189.434 235.445  1.00 43.70           O  
ATOM    749  N   SER A  96     210.637 192.961 236.696  1.00 43.68           N  
ATOM    750  CA  SER A  96     211.762 193.735 236.184  1.00 43.68           C  
ATOM    751  C   SER A  96     213.008 193.278 236.928  1.00 43.68           C  
ATOM    752  CB  SER A  96     211.542 195.245 236.293  1.00 43.68           C  
ATOM    753  O   SER A  96     213.122 193.468 238.137  1.00 43.68           O  
ATOM    754  OG  SER A  96     211.419 195.664 237.634  1.00 43.68           O  
ATOM    755  N   VAL A  97     213.907 192.649 236.179  1.00 42.54           N  
ATOM    756  CA  VAL A  97     215.232 192.163 236.570  1.00 42.54           C  
ATOM    757  C   VAL A  97     216.023 193.271 237.279  1.00 42.54           C  
ATOM    758  CB  VAL A  97     215.951 191.672 235.289  1.00 42.54           C  
ATOM    759  O   VAL A  97     216.753 194.038 236.657  1.00 42.54           O  
ATOM    760  CG1 VAL A  97     217.339 191.086 235.567  1.00 42.54           C  
ATOM    761  CG2 VAL A  97     215.132 190.585 234.571  1.00 42.54           C  
ATOM    762  N   HIS A  98     215.873 193.365 238.595  1.00 46.15           N  
ATOM    763  CA  HIS A  98     216.825 194.026 239.468  1.00 46.15           C  
ATOM    764  C   HIS A  98     217.306 192.952 240.427  1.00 46.15           C  
ATOM    765  CB  HIS A  98     216.217 195.249 240.172  1.00 46.15           C  
ATOM    766  O   HIS A  98     216.493 192.298 241.073  1.00 46.15           O  
ATOM    767  CG  HIS A  98     217.278 196.210 240.653  1.00 46.15           C  
ATOM    768  CD2 HIS A  98     217.544 196.594 241.943  1.00 46.15           C  
ATOM    769  ND1 HIS A  98     218.164 196.885 239.841  1.00 46.15           N  
ATOM    770  CE1 HIS A  98     218.942 197.655 240.618  1.00 46.15           C  
ATOM    771  NE2 HIS A  98     218.596 197.516 241.901  1.00 46.15           N  
ATOM    772  N   ARG A  99     218.620 192.732 240.426  1.00 47.29           N  
ATOM    773  CA  ARG A  99     219.355 191.864 241.340  1.00 47.29           C  
ATOM    774  C   ARG A  99     219.192 192.441 242.747  1.00 47.29           C  
ATOM    775  CB  ARG A  99     220.808 191.845 240.835  1.00 47.29           C  
ATOM    776  O   ARG A  99     220.065 193.164 243.214  1.00 47.29           O  
ATOM    777  CG  ARG A  99     221.753 190.939 241.624  1.00 47.29           C  
ATOM    778  CD  ARG A  99     223.177 191.113 241.083  1.00 47.29           C  
ATOM    779  NE  ARG A  99     224.153 190.521 242.010  1.00 47.29           N  
ATOM    780  NH1 ARG A  99     225.770 189.914 240.495  1.00 47.29           N1+
ATOM    781  NH2 ARG A  99     226.063 189.499 242.673  1.00 47.29           N  
ATOM    782  CZ  ARG A  99     225.321 189.984 241.719  1.00 47.29           C  
ATOM    783  N   ARG A 100     218.015 192.240 243.325  1.00 48.43           N  
ATOM    784  CA  ARG A 100     217.744 192.527 244.719  1.00 48.43           C  
ATOM    785  C   ARG A 100     218.455 191.460 245.542  1.00 48.43           C  
ATOM    786  CB  ARG A 100     216.235 192.632 244.956  1.00 48.43           C  
ATOM    787  O   ARG A 100     218.745 190.361 245.061  1.00 48.43           O  
ATOM    788  CG  ARG A 100     215.716 194.044 244.670  1.00 48.43           C  
ATOM    789  CD  ARG A 100     214.252 194.191 245.092  1.00 48.43           C  
ATOM    790  NE  ARG A 100     213.322 193.487 244.181  1.00 48.43           N  
ATOM    791  NH1 ARG A 100     211.591 193.298 245.670  1.00 48.43           N1+
ATOM    792  NH2 ARG A 100     211.328 192.553 243.581  1.00 48.43           N  
ATOM    793  CZ  ARG A 100     212.090 193.117 244.479  1.00 48.43           C  
ATOM    794  N   ASP A 101     218.962 191.938 246.660  1.00 47.01           N  
ATOM    795  CA  ASP A 101     219.819 191.202 247.568  1.00 47.01           C  
ATOM    796  C   ASP A 101     218.984 190.079 248.180  1.00 47.01           C  
ATOM    797  CB  ASP A 101     220.306 192.215 248.618  1.00 47.01           C  
ATOM    798  O   ASP A 101     217.907 190.378 248.684  1.00 47.01           O  
ATOM    799  CG  ASP A 101     221.571 191.784 249.344  1.00 47.01           C  
ATOM    800  OD1 ASP A 101     221.983 190.619 249.131  1.00 47.01           O  
ATOM    801  OD2 ASP A 101     222.187 192.676 249.966  1.00 47.01           O1-
ATOM    802  N   ALA A 102     219.448 188.825 248.133  1.00 54.16           N  
ATOM    803  CA  ALA A 102     218.663 187.656 248.562  1.00 54.16           C  
ATOM    804  C   ALA A 102     218.084 187.821 249.983  1.00 54.16           C  
ATOM    805  CB  ALA A 102     219.573 186.424 248.477  1.00 54.16           C  
ATOM    806  O   ALA A 102     217.030 187.273 250.316  1.00 54.16           O  
ATOM    807  N   ASP A 103     218.762 188.627 250.796  1.00 50.52           N  
ATOM    808  CA  ASP A 103     218.378 189.019 252.144  1.00 50.52           C  
ATOM    809  C   ASP A 103     217.078 189.857 252.173  1.00 50.52           C  
ATOM    810  CB  ASP A 103     219.559 189.797 252.758  1.00 50.52           C  
ATOM    811  O   ASP A 103     216.241 189.666 253.056  1.00 50.52           O  
ATOM    812  CG  ASP A 103     220.877 189.002 252.853  1.00 50.52           C  
ATOM    813  OD1 ASP A 103     220.850 187.758 252.696  1.00 50.52           O  
ATOM    814  OD2 ASP A 103     221.915 189.645 253.129  1.00 50.52           O1-
ATOM    815  N   GLU A 104     216.852 190.742 251.194  1.00 54.69           N  
ATOM    816  CA  GLU A 104     215.633 191.555 251.058  1.00 54.69           C  
ATOM    817  C   GLU A 104     214.421 190.710 250.646  1.00 54.69           C  
ATOM    818  CB  GLU A 104     215.808 192.676 250.013  1.00 54.69           C  
ATOM    819  O   GLU A 104     213.311 190.930 251.151  1.00 54.69           O  
ATOM    820  CG  GLU A 104     216.801 193.784 250.400  1.00 54.69           C  
ATOM    821  CD  GLU A 104     216.899 194.907 249.341  1.00 54.69           C  
ATOM    822  OE1 GLU A 104     217.613 195.901 249.610  1.00 54.69           O  
ATOM    823  OE2 GLU A 104     216.238 194.821 248.273  1.00 54.69           O1-
ATOM    824  N   GLU A 105     214.601 189.734 249.746  1.00 54.83           N  
ATOM    825  CA  GLU A 105     213.540 188.782 249.408  1.00 54.83           C  
ATOM    826  C   GLU A 105     213.189 187.882 250.594  1.00 54.83           C  
ATOM    827  CB  GLU A 105     213.905 187.903 248.205  1.00 54.83           C  
ATOM    828  O   GLU A 105     212.002 187.700 250.879  1.00 54.83           O  
ATOM    829  CG  GLU A 105     213.790 188.626 246.857  1.00 54.83           C  
ATOM    830  CD  GLU A 105     215.063 189.310 246.357  1.00 54.83           C  
ATOM    831  OE1 GLU A 105     214.921 190.012 245.328  1.00 54.83           O  
ATOM    832  OE2 GLU A 105     216.142 189.083 246.927  1.00 54.83           O1-
ATOM    833  N   CYS A 106     214.192 187.375 251.317  1.00 54.58           N  
ATOM    834  CA  CYS A 106     213.985 186.587 252.532  1.00 54.58           C  
ATOM    835  C   CYS A 106     213.239 187.391 253.600  1.00 54.58           C  
ATOM    836  CB  CYS A 106     215.337 186.080 253.059  1.00 54.58           C  
ATOM    837  O   CYS A 106     212.227 186.924 254.120  1.00 54.58           O  
ATOM    838  SG  CYS A 106     215.590 184.370 252.511  1.00 54.58           S  
ATOM    839  N   ALA A 107     213.665 188.625 253.884  1.00 55.79           N  
ATOM    840  CA  ALA A 107     212.982 189.492 254.843  1.00 55.79           C  
ATOM    841  C   ALA A 107     211.529 189.776 254.426  1.00 55.79           C  
ATOM    842  CB  ALA A 107     213.785 190.788 254.984  1.00 55.79           C  
ATOM    843  O   ALA A 107     210.615 189.721 255.248  1.00 55.79           O  
ATOM    844  N   SER A 108     211.293 190.024 253.136  1.00 59.90           N  
ATOM    845  CA  SER A 108     209.945 190.248 252.599  1.00 59.90           C  
ATOM    846  C   SER A 108     209.056 189.007 252.728  1.00 59.90           C  
ATOM    847  CB  SER A 108     210.017 190.661 251.129  1.00 59.90           C  
ATOM    848  O   SER A 108     207.873 189.130 253.056  1.00 59.90           O  
ATOM    849  OG  SER A 108     210.749 191.860 250.971  1.00 59.90           O  
ATOM    850  N   LEU A 109     209.608 187.813 252.501  1.00 59.38           N  
ATOM    851  CA  LEU A 109     208.911 186.538 252.663  1.00 59.38           C  
ATOM    852  C   LEU A 109     208.555 186.279 254.132  1.00 59.38           C  
ATOM    853  CB  LEU A 109     209.799 185.422 252.081  1.00 59.38           C  
ATOM    854  O   LEU A 109     207.406 185.953 254.428  1.00 59.38           O  
ATOM    855  CG  LEU A 109     209.165 184.021 252.112  1.00 59.38           C  
ATOM    856  CD1 LEU A 109     207.950 183.924 251.184  1.00 59.38           C  
ATOM    857  CD2 LEU A 109     210.195 182.984 251.662  1.00 59.38           C  
ATOM    858  N   VAL A 110     209.500 186.506 255.050  1.00 59.48           N  
ATOM    859  CA  VAL A 110     209.286 186.378 256.498  1.00 59.48           C  
ATOM    860  C   VAL A 110     208.197 187.341 256.971  1.00 59.48           C  
ATOM    861  CB  VAL A 110     210.605 186.590 257.272  1.00 59.48           C  
ATOM    862  O   VAL A 110     207.247 186.913 257.623  1.00 59.48           O  
ATOM    863  CG1 VAL A 110     210.393 186.666 258.789  1.00 59.48           C  
ATOM    864  CG2 VAL A 110     211.576 185.432 257.011  1.00 59.48           C  
ATOM    865  N   LEU A 111     208.257 188.618 256.577  1.00 59.80           N  
ATOM    866  CA  LEU A 111     207.208 189.594 256.897  1.00 59.80           C  
ATOM    867  C   LEU A 111     205.852 189.166 256.323  1.00 59.80           C  
ATOM    868  CB  LEU A 111     207.608 190.983 256.367  1.00 59.80           C  
ATOM    869  O   LEU A 111     204.840 189.230 257.018  1.00 59.80           O  
ATOM    870  CG  LEU A 111     208.768 191.646 257.134  1.00 59.80           C  
ATOM    871  CD1 LEU A 111     209.243 192.877 256.360  1.00 59.80           C  
ATOM    872  CD2 LEU A 111     208.366 192.105 258.537  1.00 59.80           C  
ATOM    873  N   THR A 112     205.817 188.673 255.086  1.00 55.94           N  
ATOM    874  CA  THR A 112     204.578 188.175 254.469  1.00 55.94           C  
ATOM    875  C   THR A 112     203.992 187.008 255.266  1.00 55.94           C  
ATOM    876  CB  THR A 112     204.806 187.777 253.003  1.00 55.94           C  
ATOM    877  O   THR A 112     202.793 187.008 255.542  1.00 55.94           O  
ATOM    878  CG2 THR A 112     203.517 187.338 252.307  1.00 55.94           C  
ATOM    879  OG1 THR A 112     205.293 188.886 252.279  1.00 55.94           O  
ATOM    880  N   CYS A 113     204.816 186.063 255.723  1.00 55.31           N  
ATOM    881  CA  CYS A 113     204.345 184.973 256.578  1.00 55.31           C  
ATOM    882  C   CYS A 113     203.946 185.415 257.998  1.00 55.31           C  
ATOM    883  CB  CYS A 113     205.381 183.848 256.629  1.00 55.31           C  
ATOM    884  O   CYS A 113     203.087 184.769 258.591  1.00 55.31           O  
ATOM    885  SG  CYS A 113     205.476 182.744 255.187  1.00 55.31           S  
ATOM    886  N   LEU A 114     204.508 186.505 258.530  1.00 53.73           N  
ATOM    887  CA  LEU A 114     204.111 187.076 259.826  1.00 53.73           C  
ATOM    888  C   LEU A 114     202.771 187.833 259.762  1.00 53.73           C  
ATOM    889  CB  LEU A 114     205.228 188.006 260.345  1.00 53.73           C  
ATOM    890  O   LEU A 114     202.024 187.836 260.740  1.00 53.73           O  
ATOM    891  CG  LEU A 114     206.505 187.294 260.827  1.00 53.73           C  
ATOM    892  CD1 LEU A 114     207.612 188.321 261.082  1.00 53.73           C  
ATOM    893  CD2 LEU A 114     206.276 186.521 262.125  1.00 53.73           C  
ATOM    894  N   PHE A 115     202.460 188.484 258.634  1.00 53.92           N  
ATOM    895  CA  PHE A 115     201.230 189.274 258.459  1.00 53.92           C  
ATOM    896  C   PHE A 115     200.065 188.497 257.821  1.00 53.92           C  
ATOM    897  CB  PHE A 115     201.546 190.566 257.688  1.00 53.92           C  
ATOM    898  O   PHE A 115     198.909 188.905 257.966  1.00 53.92           O  
ATOM    899  CG  PHE A 115     202.340 191.586 258.488  1.00 53.92           C  
ATOM    900  CD1 PHE A 115     201.744 192.245 259.581  1.00 53.92           C  
ATOM    901  CD2 PHE A 115     203.672 191.885 258.152  1.00 53.92           C  
ATOM    902  CE1 PHE A 115     202.483 193.166 260.344  1.00 53.92           C  
ATOM    903  CE2 PHE A 115     204.419 192.784 258.929  1.00 53.92           C  
ATOM    904  CZ  PHE A 115     203.828 193.424 260.029  1.00 53.92           C  
ATOM    905  N   CYS A 116     200.328 187.378 257.145  1.00 51.06           N  
ATOM    906  CA  CYS A 116     199.307 186.404 256.757  1.00 51.06           C  
ATOM    907  C   CYS A 116     199.017 185.461 257.938  1.00 51.06           C  
ATOM    908  CB  CYS A 116     199.776 185.666 255.494  1.00 51.06           C  
ATOM    909  O   CYS A 116     199.897 185.221 258.761  1.00 51.06           O  
ATOM    910  SG  CYS A 116     199.751 186.804 254.072  1.00 51.06           S  
ATOM    911  N   GLN A 117     197.801 184.902 258.056  1.00 53.44           N  
ATOM    912  CA  GLN A 117     197.591 183.813 259.021  1.00 53.44           C  
ATOM    913  C   GLN A 117     198.656 182.758 258.711  1.00 53.44           C  
ATOM    914  CB  GLN A 117     196.182 183.195 258.921  1.00 53.44           C  
ATOM    915  O   GLN A 117     198.773 182.355 257.559  1.00 53.44           O  
ATOM    916  CG  GLN A 117     195.053 184.206 259.178  1.00 53.44           C  
ATOM    917  CD  GLN A 117     193.647 183.623 259.032  1.00 53.44           C  
ATOM    918  NE2 GLN A 117     192.656 184.456 258.802  1.00 53.44           N  
ATOM    919  OE1 GLN A 117     193.376 182.446 259.189  1.00 53.44           O  
ATOM    920  N   PHE A 118     199.463 182.353 259.690  1.00 48.71           N  
ATOM    921  CA  PHE A 118     200.568 181.407 259.487  1.00 48.71           C  
ATOM    922  C   PHE A 118     200.135 180.182 258.657  1.00 48.71           C  
ATOM    923  CB  PHE A 118     201.060 181.008 260.882  1.00 48.71           C  
ATOM    924  O   PHE A 118     200.849 179.740 257.763  1.00 48.71           O  
ATOM    925  CG  PHE A 118     202.136 179.946 260.909  1.00 48.71           C  
ATOM    926  CD1 PHE A 118     201.825 178.641 261.331  1.00 48.71           C  
ATOM    927  CD2 PHE A 118     203.459 180.273 260.558  1.00 48.71           C  
ATOM    928  CE1 PHE A 118     202.838 177.673 261.426  1.00 48.71           C  
ATOM    929  CE2 PHE A 118     204.467 179.296 260.629  1.00 48.71           C  
ATOM    930  CZ  PHE A 118     204.157 177.997 261.064  1.00 48.71           C  
ATOM    931  N   LEU A 119     198.895 179.724 258.866  1.00 47.64           N  
ATOM    932  CA  LEU A 119     198.243 178.695 258.057  1.00 47.64           C  
ATOM    933  C   LEU A 119     198.054 179.077 256.579  1.00 47.64           C  
ATOM    934  CB  LEU A 119     196.890 178.349 258.697  1.00 47.64           C  
ATOM    935  O   LEU A 119     198.341 178.255 255.722  1.00 47.64           O  
ATOM    936  CG  LEU A 119     197.043 177.407 259.908  1.00 47.64           C  
ATOM    937  CD1 LEU A 119     196.510 178.050 261.189  1.00 47.64           C  
ATOM    938  CD2 LEU A 119     196.284 176.103 259.662  1.00 47.64           C  
ATOM    939  N   ASP A 120     197.613 180.292 256.259  1.00 51.40           N  
ATOM    940  CA  ASP A 120     197.478 180.763 254.875  1.00 51.40           C  
ATOM    941  C   ASP A 120     198.845 180.853 254.177  1.00 51.40           C  
ATOM    942  CB  ASP A 120     196.782 182.137 254.826  1.00 51.40           C  
ATOM    943  O   ASP A 120     198.944 180.511 252.998  1.00 51.40           O  
ATOM    944  CG  ASP A 120     195.315 182.144 255.277  1.00 51.40           C  
ATOM    945  OD1 ASP A 120     194.615 181.130 255.066  1.00 51.40           O  
ATOM    946  OD2 ASP A 120     194.886 183.207 255.791  1.00 51.40           O1-
ATOM    947  N   CYS A 121     199.912 181.246 254.895  1.00 46.58           N  
ATOM    948  CA  CYS A 121     201.275 181.190 254.346  1.00 46.58           C  
ATOM    949  C   CYS A 121     201.675 179.735 254.081  1.00 46.58           C  
ATOM    950  CB  CYS A 121     202.328 181.902 255.228  1.00 46.58           C  
ATOM    951  O   CYS A 121     202.131 179.426 252.986  1.00 46.58           O  
ATOM    952  SG  CYS A 121     203.639 182.696 254.229  1.00 46.58           S  
ATOM    953  N   LEU A 122     201.442 178.828 255.038  1.00 49.58           N  
ATOM    954  CA  LEU A 122     201.728 177.393 254.898  1.00 49.58           C  
ATOM    955  C   LEU A 122     200.940 176.721 253.766  1.00 49.58           C  
ATOM    956  CB  LEU A 122     201.435 176.678 256.224  1.00 49.58           C  
ATOM    957  O   LEU A 122     201.476 175.827 253.119  1.00 49.58           O  
ATOM    958  CG  LEU A 122     202.460 176.905 257.348  1.00 49.58           C  
ATOM    959  CD1 LEU A 122     201.919 176.224 258.605  1.00 49.58           C  
ATOM    960  CD2 LEU A 122     203.828 176.305 257.024  1.00 49.58           C  
ATOM    961  N   PHE A 123     199.701 177.144 253.503  1.00 51.74           N  
ATOM    962  CA  PHE A 123     198.899 176.638 252.385  1.00 51.74           C  
ATOM    963  C   PHE A 123     199.337 177.206 251.032  1.00 51.74           C  
ATOM    964  CB  PHE A 123     197.404 176.899 252.627  1.00 51.74           C  
ATOM    965  O   PHE A 123     199.214 176.502 250.036  1.00 51.74           O  
ATOM    966  CG  PHE A 123     196.726 175.867 253.510  1.00 51.74           C  
ATOM    967  CD1 PHE A 123     196.569 174.548 253.047  1.00 51.74           C  
ATOM    968  CD2 PHE A 123     196.229 176.217 254.777  1.00 51.74           C  
ATOM    969  CE1 PHE A 123     195.955 173.578 253.860  1.00 51.74           C  
ATOM    970  CE2 PHE A 123     195.638 175.245 255.604  1.00 51.74           C  
ATOM    971  CZ  PHE A 123     195.503 173.923 255.146  1.00 51.74           C  
ATOM    972  N   MET A 124     199.860 178.437 250.976  1.00 54.94           N  
ATOM    973  CA  MET A 124     200.405 179.008 249.737  1.00 54.94           C  
ATOM    974  C   MET A 124     201.843 178.570 249.448  1.00 54.94           C  
ATOM    975  CB  MET A 124     200.327 180.540 249.761  1.00 54.94           C  
ATOM    976  O   MET A 124     202.215 178.464 248.287  1.00 54.94           O  
ATOM    977  CG  MET A 124     198.892 181.047 249.583  1.00 54.94           C  
ATOM    978  SD  MET A 124     198.774 182.641 248.721  1.00 54.94           S  
ATOM    979  CE  MET A 124     199.622 183.729 249.890  1.00 54.94           C  
ATOM    980  N   LEU A 125     202.643 178.295 250.481  1.00 52.25           N  
ATOM    981  CA  LEU A 125     204.044 177.881 250.387  1.00 52.25           C  
ATOM    982  C   LEU A 125     204.325 176.698 249.446  1.00 52.25           C  
ATOM    983  CB  LEU A 125     204.604 177.637 251.806  1.00 52.25           C  
ATOM    984  O   LEU A 125     205.337 176.787 248.750  1.00 52.25           O  
ATOM    985  CG  LEU A 125     205.207 178.926 252.399  1.00 52.25           C  
ATOM    986  CD1 LEU A 125     205.236 178.923 253.925  1.00 52.25           C  
ATOM    987  CD2 LEU A 125     206.641 179.157 251.917  1.00 52.25           C  
ATOM    988  N   PRO A 126     203.507 175.627 249.351  1.00 57.28           N  
ATOM    989  CA  PRO A 126     203.729 174.595 248.341  1.00 57.28           C  
ATOM    990  C   PRO A 126     203.634 175.155 246.919  1.00 57.28           C  
ATOM    991  CB  PRO A 126     202.696 173.496 248.613  1.00 57.28           C  
ATOM    992  O   PRO A 126     204.518 174.874 246.112  1.00 57.28           O  
ATOM    993  CG  PRO A 126     201.611 174.199 249.425  1.00 57.28           C  
ATOM    994  CD  PRO A 126     202.393 175.247 250.207  1.00 57.28           C  
ATOM    995  N   ASP A 127     202.656 176.018 246.636  1.00 55.32           N  
ATOM    996  CA  ASP A 127     202.478 176.628 245.312  1.00 55.32           C  
ATOM    997  C   ASP A 127     203.610 177.623 244.993  1.00 55.32           C  
ATOM    998  CB  ASP A 127     201.122 177.356 245.225  1.00 55.32           C  
ATOM    999  O   ASP A 127     204.105 177.688 243.862  1.00 55.32           O  
ATOM   1000  CG  ASP A 127     199.877 176.467 245.350  1.00 55.32           C  
ATOM   1001  OD1 ASP A 127     199.981 175.240 245.141  1.00 55.32           O  
ATOM   1002  OD2 ASP A 127     198.801 177.048 245.629  1.00 55.32           O1-
ATOM   1003  N   THR A 128     204.070 178.401 245.983  1.00 59.01           N  
ATOM   1004  CA  THR A 128     205.211 179.315 245.810  1.00 59.01           C  
ATOM   1005  C   THR A 128     206.517 178.553 245.633  1.00 59.01           C  
ATOM   1006  CB  THR A 128     205.392 180.324 246.964  1.00 59.01           C  
ATOM   1007  O   THR A 128     207.320 178.927 244.778  1.00 59.01           O  
ATOM   1008  CG2 THR A 128     205.343 181.760 246.449  1.00 59.01           C  
ATOM   1009  OG1 THR A 128     204.399 180.245 247.947  1.00 59.01           O  
ATOM   1010  N   CYS A 129     206.729 177.482 246.401  1.00 52.64           N  
ATOM   1011  CA  CYS A 129     207.887 176.602 246.276  1.00 52.64           C  
ATOM   1012  C   CYS A 129     207.904 175.937 244.899  1.00 52.64           C  
ATOM   1013  CB  CYS A 129     207.854 175.566 247.405  1.00 52.64           C  
ATOM   1014  O   CYS A 129     208.899 176.043 244.187  1.00 52.64           O  
ATOM   1015  SG  CYS A 129     209.326 174.506 247.301  1.00 52.64           S  
ATOM   1016  N   GLU A 130     206.782 175.357 244.465  1.00 58.44           N  
ATOM   1017  CA  GLU A 130     206.634 174.785 243.127  1.00 58.44           C  
ATOM   1018  C   GLU A 130     206.945 175.830 242.052  1.00 58.44           C  
ATOM   1019  CB  GLU A 130     205.215 174.222 242.956  1.00 58.44           C  
ATOM   1020  O   GLU A 130     207.747 175.583 241.153  1.00 58.44           O  
ATOM   1021  CG  GLU A 130     205.043 173.586 241.568  1.00 58.44           C  
ATOM   1022  CD  GLU A 130     203.668 172.950 241.321  1.00 58.44           C  
ATOM   1023  OE1 GLU A 130     203.500 172.399 240.208  1.00 58.44           O  
ATOM   1024  OE2 GLU A 130     202.799 173.017 242.213  1.00 58.44           O1-
ATOM   1025  N   THR A 131     206.388 177.035 242.181  1.00 62.41           N  
ATOM   1026  CA  THR A 131     206.645 178.131 241.244  1.00 62.41           C  
ATOM   1027  C   THR A 131     208.135 178.472 241.185  1.00 62.41           C  
ATOM   1028  CB  THR A 131     205.822 179.371 241.620  1.00 62.41           C  
ATOM   1029  O   THR A 131     208.696 178.587 240.096  1.00 62.41           O  
ATOM   1030  CG2 THR A 131     206.070 180.551 240.678  1.00 62.41           C  
ATOM   1031  OG1 THR A 131     204.450 179.091 241.528  1.00 62.41           O  
ATOM   1032  N   VAL A 132     208.803 178.631 242.328  1.00 60.38           N  
ATOM   1033  CA  VAL A 132     210.243 178.928 242.392  1.00 60.38           C  
ATOM   1034  C   VAL A 132     211.064 177.781 241.793  1.00 60.38           C  
ATOM   1035  CB  VAL A 132     210.663 179.254 243.838  1.00 60.38           C  
ATOM   1036  O   VAL A 132     211.937 178.044 240.966  1.00 60.38           O  
ATOM   1037  CG1 VAL A 132     212.185 179.369 243.991  1.00 60.38           C  
ATOM   1038  CG2 VAL A 132     210.072 180.608 244.265  1.00 60.38           C  
ATOM   1039  N   CYS A 133     210.735 176.531 242.116  1.00 54.18           N  
ATOM   1040  CA  CYS A 133     211.372 175.333 241.575  1.00 54.18           C  
ATOM   1041  C   CYS A 133     211.230 175.247 240.054  1.00 54.18           C  
ATOM   1042  CB  CYS A 133     210.761 174.100 242.248  1.00 54.18           C  
ATOM   1043  O   CYS A 133     212.225 175.086 239.354  1.00 54.18           O  
ATOM   1044  SG  CYS A 133     211.374 174.004 243.948  1.00 54.18           S  
ATOM   1045  N   ILE A 134     210.028 175.437 239.507  1.00 60.26           N  
ATOM   1046  CA  ILE A 134     209.805 175.466 238.054  1.00 60.26           C  
ATOM   1047  C   ILE A 134     210.674 176.552 237.414  1.00 60.26           C  
ATOM   1048  CB  ILE A 134     208.301 175.681 237.761  1.00 60.26           C  
ATOM   1049  O   ILE A 134     211.324 176.325 236.395  1.00 60.26           O  
ATOM   1050  CG1 ILE A 134     207.509 174.404 238.123  1.00 60.26           C  
ATOM   1051  CG2 ILE A 134     208.060 176.032 236.282  1.00 60.26           C  
ATOM   1052  CD1 ILE A 134     205.986 174.586 238.080  1.00 60.26           C  
ATOM   1053  N   ASN A 135     210.727 177.732 238.027  1.00 62.11           N  
ATOM   1054  CA  ASN A 135     211.447 178.879 237.486  1.00 62.11           C  
ATOM   1055  C   ASN A 135     212.967 178.723 237.524  1.00 62.11           C  
ATOM   1056  CB  ASN A 135     211.003 180.114 238.271  1.00 62.11           C  
ATOM   1057  O   ASN A 135     213.644 179.275 236.655  1.00 62.11           O  
ATOM   1058  CG  ASN A 135     209.533 180.401 238.062  1.00 62.11           C  
ATOM   1059  ND2 ASN A 135     208.916 181.152 238.944  1.00 62.11           N  
ATOM   1060  OD1 ASN A 135     208.940 180.105 237.040  1.00 62.11           O  
ATOM   1061  N   LEU A 136     213.486 178.008 238.521  1.00 58.68           N  
ATOM   1062  CA  LEU A 136     214.915 177.793 238.724  1.00 58.68           C  
ATOM   1063  C   LEU A 136     215.417 176.551 237.973  1.00 58.68           C  
ATOM   1064  CB  LEU A 136     215.162 177.707 240.241  1.00 58.68           C  
ATOM   1065  O   LEU A 136     216.435 176.620 237.290  1.00 58.68           O  
ATOM   1066  CG  LEU A 136     216.645 177.639 240.645  1.00 58.68           C  
ATOM   1067  CD1 LEU A 136     217.413 178.894 240.217  1.00 58.68           C  
ATOM   1068  CD2 LEU A 136     216.752 177.508 242.162  1.00 58.68           C  
ATOM   1069  N   CYS A 137     214.689 175.439 238.072  1.00 55.99           N  
ATOM   1070  CA  CYS A 137     215.092 174.137 237.545  1.00 55.99           C  
ATOM   1071  C   CYS A 137     214.749 173.971 236.057  1.00 55.99           C  
ATOM   1072  CB  CYS A 137     214.415 173.033 238.371  1.00 55.99           C  
ATOM   1073  O   CYS A 137     215.530 173.388 235.308  1.00 55.99           O  
ATOM   1074  SG  CYS A 137     214.589 173.149 240.175  1.00 55.99           S  
ATOM   1075  N   CYS A 138     213.602 174.493 235.607  1.00 54.36           N  
ATOM   1076  CA  CYS A 138     213.156 174.372 234.215  1.00 54.36           C  
ATOM   1077  C   CYS A 138     212.546 175.710 233.719  1.00 54.36           C  
ATOM   1078  CB  CYS A 138     212.194 173.167 234.073  1.00 54.36           C  
ATOM   1079  O   CYS A 138     211.340 175.782 233.459  1.00 54.36           O  
ATOM   1080  SG  CYS A 138     212.645 171.555 234.835  1.00 54.36           S  
ATOM   1081  N   PRO A 139     213.353 176.779 233.520  1.00 56.21           N  
ATOM   1082  CA  PRO A 139     212.871 178.110 233.108  1.00 56.21           C  
ATOM   1083  C   PRO A 139     212.041 178.095 231.813  1.00 56.21           C  
ATOM   1084  CB  PRO A 139     214.132 178.960 232.897  1.00 56.21           C  
ATOM   1085  O   PRO A 139     211.200 178.964 231.577  1.00 56.21           O  
ATOM   1086  CG  PRO A 139     215.230 178.238 233.673  1.00 56.21           C  
ATOM   1087  CD  PRO A 139     214.803 176.777 233.658  1.00 56.21           C  
ATOM   1088  N   SER A 140     212.281 177.088 230.971  1.00 53.98           N  
ATOM   1089  CA  SER A 140     211.591 176.806 229.715  1.00 53.98           C  
ATOM   1090  C   SER A 140     210.127 176.376 229.884  1.00 53.98           C  
ATOM   1091  CB  SER A 140     212.381 175.749 228.919  1.00 53.98           C  
ATOM   1092  O   SER A 140     209.366 176.491 228.925  1.00 53.98           O  
ATOM   1093  OG  SER A 140     213.229 174.968 229.752  1.00 53.98           O  
ATOM   1094  N   HIS A 141     209.690 175.957 231.077  1.00 55.42           N  
ATOM   1095  CA  HIS A 141     208.292 175.587 231.335  1.00 55.42           C  
ATOM   1096  C   HIS A 141     207.326 176.769 231.149  1.00 55.42           C  
ATOM   1097  CB  HIS A 141     208.186 175.010 232.752  1.00 55.42           C  
ATOM   1098  O   HIS A 141     206.208 176.594 230.670  1.00 55.42           O  
ATOM   1099  CG  HIS A 141     206.805 174.494 233.079  1.00 55.42           C  
ATOM   1100  CD2 HIS A 141     206.278 173.288 232.705  1.00 55.42           C  
ATOM   1101  ND1 HIS A 141     205.828 175.156 233.791  1.00 55.42           N  
ATOM   1102  CE1 HIS A 141     204.745 174.363 233.849  1.00 55.42           C  
ATOM   1103  NE2 HIS A 141     204.970 173.219 233.187  1.00 55.42           N  
ATOM   1104  N   ARG A 142     207.777 178.006 231.424  1.00 53.62           N  
ATOM   1105  CA  ARG A 142     206.954 179.223 231.280  1.00 53.62           C  
ATOM   1106  C   ARG A 142     206.510 179.531 229.845  1.00 53.62           C  
ATOM   1107  CB  ARG A 142     207.691 180.441 231.847  1.00 53.62           C  
ATOM   1108  O   ARG A 142     205.663 180.396 229.654  1.00 53.62           O  
ATOM   1109  CG  ARG A 142     207.884 180.421 233.370  1.00 53.62           C  
ATOM   1110  CD  ARG A 142     208.155 181.870 233.791  1.00 53.62           C  
ATOM   1111  NE  ARG A 142     208.567 182.009 235.195  1.00 53.62           N  
ATOM   1112  NH1 ARG A 142     210.644 182.928 234.877  1.00 53.62           N1+
ATOM   1113  NH2 ARG A 142     209.773 182.952 236.900  1.00 53.62           N  
ATOM   1114  CZ  ARG A 142     209.647 182.618 235.651  1.00 53.62           C  
ATOM   1115  N   TYR A 143     207.072 178.853 228.846  1.00 51.62           N  
ATOM   1116  CA  TYR A 143     206.744 179.072 227.436  1.00 51.62           C  
ATOM   1117  C   TYR A 143     205.782 178.026 226.855  1.00 51.62           C  
ATOM   1118  CB  TYR A 143     208.048 179.196 226.637  1.00 51.62           C  
ATOM   1119  O   TYR A 143     205.365 178.177 225.709  1.00 51.62           O  
ATOM   1120  CG  TYR A 143     208.825 180.457 226.968  1.00 51.62           C  
ATOM   1121  CD1 TYR A 143     208.455 181.677 226.371  1.00 51.62           C  
ATOM   1122  CD2 TYR A 143     209.891 180.421 227.890  1.00 51.62           C  
ATOM   1123  CE1 TYR A 143     209.152 182.860 226.681  1.00 51.62           C  
ATOM   1124  CE2 TYR A 143     210.593 181.601 228.201  1.00 51.62           C  
ATOM   1125  OH  TYR A 143     210.903 183.960 227.898  1.00 51.62           O  
ATOM   1126  CZ  TYR A 143     210.227 182.821 227.596  1.00 51.62           C  
ATOM   1127  N   TYR A 144     205.398 176.996 227.619  1.00 52.97           N  
ATOM   1128  CA  TYR A 144     204.605 175.871 227.103  1.00 52.97           C  
ATOM   1129  C   TYR A 144     203.091 175.952 227.367  1.00 52.97           C  
ATOM   1130  CB  TYR A 144     205.238 174.538 227.541  1.00 52.97           C  
ATOM   1131  O   TYR A 144     202.344 175.099 226.895  1.00 52.97           O  
ATOM   1132  CG  TYR A 144     205.836 173.785 226.368  1.00 52.97           C  
ATOM   1133  CD1 TYR A 144     205.030 172.912 225.614  1.00 52.97           C  
ATOM   1134  CD2 TYR A 144     207.178 174.004 225.995  1.00 52.97           C  
ATOM   1135  CE1 TYR A 144     205.562 172.238 224.499  1.00 52.97           C  
ATOM   1136  CE2 TYR A 144     207.714 173.334 224.878  1.00 52.97           C  
ATOM   1137  OH  TYR A 144     207.430 171.801 223.056  1.00 52.97           O  
ATOM   1138  CZ  TYR A 144     206.909 172.448 224.132  1.00 52.97           C  
ATOM   1139  N   SER A 145     202.591 176.994 228.035  1.00 50.93           N  
ATOM   1140  CA  SER A 145     201.167 177.108 228.404  1.00 50.93           C  
ATOM   1141  C   SER A 145     200.222 177.590 227.287  1.00 50.93           C  
ATOM   1142  CB  SER A 145     201.010 177.961 229.669  1.00 50.93           C  
ATOM   1143  O   SER A 145     199.112 178.014 227.587  1.00 50.93           O  
ATOM   1144  OG  SER A 145     201.818 177.448 230.711  1.00 50.93           O  
ATOM   1145  N   ALA A 146     200.619 177.551 226.007  1.00 47.84           N  
ATOM   1146  CA  ALA A 146     199.808 178.118 224.918  1.00 47.84           C  
ATOM   1147  C   ALA A 146     199.733 177.306 223.608  1.00 47.84           C  
ATOM   1148  CB  ALA A 146     200.269 179.564 224.677  1.00 47.84           C  
ATOM   1149  O   ALA A 146     199.220 177.831 222.622  1.00 47.84           O  
ATOM   1150  N   SER A 147     200.194 176.049 223.553  1.00 42.84           N  
ATOM   1151  CA  SER A 147     200.085 175.249 222.319  1.00 42.84           C  
ATOM   1152  C   SER A 147     199.594 173.829 222.587  1.00 42.84           C  
ATOM   1153  CB  SER A 147     201.402 175.267 221.541  1.00 42.84           C  
ATOM   1154  O   SER A 147     200.359 172.938 222.943  1.00 42.84           O  
ATOM   1155  OG  SER A 147     201.203 174.799 220.222  1.00 42.84           O  
ATOM   1156  N   ASP A 148     198.296 173.643 222.375  1.00 44.14           N  
ATOM   1157  CA  ASP A 148     197.651 172.368 222.068  1.00 44.14           C  
ATOM   1158  C   ASP A 148     198.251 171.819 220.763  1.00 44.14           C  
ATOM   1159  CB  ASP A 148     196.142 172.683 221.922  1.00 44.14           C  
ATOM   1160  O   ASP A 148     197.839 172.247 219.699  1.00 44.14           O  
ATOM   1161  CG  ASP A 148     195.260 171.497 221.520  1.00 44.14           C  
ATOM   1162  OD1 ASP A 148     195.600 170.361 221.923  1.00 44.14           O  
ATOM   1163  OD2 ASP A 148     194.209 171.744 220.883  1.00 44.14           O1-
ATOM   1164  N   GLU A 149     199.296 170.985 220.818  1.00 44.27           N  
ATOM   1165  CA  GLU A 149     199.599 169.964 219.797  1.00 44.27           C  
ATOM   1166  C   GLU A 149     200.736 169.028 220.261  1.00 44.27           C  
ATOM   1167  CB  GLU A 149     199.930 170.528 218.386  1.00 44.27           C  
ATOM   1168  O   GLU A 149     201.878 169.428 220.470  1.00 44.27           O  
ATOM   1169  CG  GLU A 149     198.706 170.604 217.438  1.00 44.27           C  
ATOM   1170  CD  GLU A 149     199.056 170.324 215.975  1.00 44.27           C  
ATOM   1171  OE1 GLU A 149     198.779 169.183 215.530  1.00 44.27           O  
ATOM   1172  OE2 GLU A 149     199.587 171.236 215.300  1.00 44.27           O1-
ATOM   1173  N   ASN A 150     200.387 167.746 220.412  1.00 40.66           N  
ATOM   1174  CA  ASN A 150     201.203 166.543 220.198  1.00 40.66           C  
ATOM   1175  C   ASN A 150     202.742 166.693 220.179  1.00 40.66           C  
ATOM   1176  CB  ASN A 150     200.734 165.928 218.859  1.00 40.66           C  
ATOM   1177  O   ASN A 150     203.314 166.811 219.099  1.00 40.66           O  
ATOM   1178  CG  ASN A 150     199.353 165.325 218.933  1.00 40.66           C  
ATOM   1179  ND2 ASN A 150     198.347 165.994 218.420  1.00 40.66           N  
ATOM   1180  OD1 ASN A 150     199.169 164.248 219.474  1.00 40.66           O  
ATOM   1181  N   HIS A 151     203.413 166.537 221.330  1.00 45.35           N  
ATOM   1182  CA  HIS A 151     204.627 165.702 221.512  1.00 45.35           C  
ATOM   1183  C   HIS A 151     205.141 165.803 222.966  1.00 45.35           C  
ATOM   1184  CB  HIS A 151     205.785 166.060 220.546  1.00 45.35           C  
ATOM   1185  O   HIS A 151     205.711 166.829 223.339  1.00 45.35           O  
ATOM   1186  CG  HIS A 151     205.935 165.067 219.413  1.00 45.35           C  
ATOM   1187  CD2 HIS A 151     206.917 164.127 219.255  1.00 45.35           C  
ATOM   1188  ND1 HIS A 151     205.081 164.926 218.350  1.00 45.35           N  
ATOM   1189  CE1 HIS A 151     205.523 163.931 217.569  1.00 45.35           C  
ATOM   1190  NE2 HIS A 151     206.646 163.405 218.083  1.00 45.35           N  
ATOM   1191  N   PRO A 152     205.001 164.759 223.809  1.00 46.35           N  
ATOM   1192  CA  PRO A 152     205.563 164.760 225.152  1.00 46.35           C  
ATOM   1193  C   PRO A 152     207.023 164.290 225.089  1.00 46.35           C  
ATOM   1194  CB  PRO A 152     204.646 163.830 225.953  1.00 46.35           C  
ATOM   1195  O   PRO A 152     207.307 163.121 225.325  1.00 46.35           O  
ATOM   1196  CG  PRO A 152     204.240 162.773 224.922  1.00 46.35           C  
ATOM   1197  CD  PRO A 152     204.270 163.517 223.582  1.00 46.35           C  
ATOM   1198  N   HIS A 153     207.961 165.178 224.752  1.00 49.98           N  
ATOM   1199  CA  HIS A 153     209.384 164.907 224.996  1.00 49.98           C  
ATOM   1200  C   HIS A 153     209.805 165.612 226.290  1.00 49.98           C  
ATOM   1201  CB  HIS A 153     210.255 165.182 223.766  1.00 49.98           C  
ATOM   1202  O   HIS A 153     210.321 166.728 226.297  1.00 49.98           O  
ATOM   1203  CG  HIS A 153     211.458 164.269 223.745  1.00 49.98           C  
ATOM   1204  CD2 HIS A 153     211.582 163.112 223.023  1.00 49.98           C  
ATOM   1205  ND1 HIS A 153     212.582 164.358 224.530  1.00 49.98           N  
ATOM   1206  CE1 HIS A 153     213.355 163.285 224.287  1.00 49.98           C  
ATOM   1207  NE2 HIS A 153     212.792 162.500 223.356  1.00 49.98           N  
ATOM   1208  N   ASN A 154     209.458 164.959 227.398  1.00 52.32           N  
ATOM   1209  CA  ASN A 154     209.731 165.352 228.776  1.00 52.32           C  
ATOM   1210  C   ASN A 154     211.224 165.164 229.109  1.00 52.32           C  
ATOM   1211  CB  ASN A 154     208.806 164.493 229.664  1.00 52.32           C  
ATOM   1212  O   ASN A 154     211.600 164.159 229.699  1.00 52.32           O  
ATOM   1213  CG  ASN A 154     208.939 164.802 231.146  1.00 52.32           C  
ATOM   1214  ND2 ASN A 154     208.399 163.962 231.997  1.00 52.32           N  
ATOM   1215  OD1 ASN A 154     209.482 165.812 231.554  1.00 52.32           O  
ATOM   1216  N   ASP A 155     212.062 166.120 228.704  1.00 47.61           N  
ATOM   1217  CA  ASP A 155     213.524 166.067 228.874  1.00 47.61           C  
ATOM   1218  C   ASP A 155     214.064 167.080 229.905  1.00 47.61           C  
ATOM   1219  CB  ASP A 155     214.215 166.171 227.499  1.00 47.61           C  
ATOM   1220  O   ASP A 155     215.209 167.524 229.805  1.00 47.61           O  
ATOM   1221  CG  ASP A 155     214.564 164.832 226.853  1.00 47.61           C  
ATOM   1222  OD1 ASP A 155     214.126 163.765 227.328  1.00 47.61           O  
ATOM   1223  OD2 ASP A 155     215.234 164.905 225.802  1.00 47.61           O1-
ATOM   1224  N   CYS A 156     213.295 167.444 230.941  1.00 52.72           N  
ATOM   1225  CA  CYS A 156     213.907 168.080 232.121  1.00 52.72           C  
ATOM   1226  C   CYS A 156     214.475 166.979 233.033  1.00 52.72           C  
ATOM   1227  CB  CYS A 156     212.988 169.109 232.815  1.00 52.72           C  
ATOM   1228  O   CYS A 156     213.923 166.656 234.077  1.00 52.72           O  
ATOM   1229  SG  CYS A 156     213.933 170.430 233.670  1.00 52.72           S  
ATOM   1230  N   ASN A 157     215.589 166.376 232.611  1.00 53.35           N  
ATOM   1231  CA  ASN A 157     216.341 165.376 233.380  1.00 53.35           C  
ATOM   1232  C   ASN A 157     217.286 166.052 234.398  1.00 53.35           C  
ATOM   1233  CB  ASN A 157     217.027 164.405 232.389  1.00 53.35           C  
ATOM   1234  O   ASN A 157     218.424 165.625 234.599  1.00 53.35           O  
ATOM   1235  CG  ASN A 157     216.741 162.934 232.645  1.00 53.35           C  
ATOM   1236  ND2 ASN A 157     217.042 162.093 231.685  1.00 53.35           N  
ATOM   1237  OD1 ASN A 157     216.234 162.506 233.665  1.00 53.35           O  
ATOM   1238  N   LEU A 158     216.846 167.168 234.990  1.00 54.61           N  
ATOM   1239  CA  LEU A 158     217.572 167.829 236.067  1.00 54.61           C  
ATOM   1240  C   LEU A 158     217.161 167.181 237.386  1.00 54.61           C  
ATOM   1241  CB  LEU A 158     217.337 169.357 236.083  1.00 54.61           C  
ATOM   1242  O   LEU A 158     216.025 167.313 237.832  1.00 54.61           O  
ATOM   1243  CG  LEU A 158     218.554 170.176 235.602  1.00 54.61           C  
ATOM   1244  CD1 LEU A 158     218.383 170.632 234.153  1.00 54.61           C  
ATOM   1245  CD2 LEU A 158     218.763 171.409 236.479  1.00 54.61           C  
ATOM   1246  N   THR A 159     218.118 166.527 238.040  1.00 50.88           N  
ATOM   1247  CA  THR A 159     218.061 166.284 239.479  1.00 50.88           C  
ATOM   1248  C   THR A 159     218.157 167.646 240.159  1.00 50.88           C  
ATOM   1249  CB  THR A 159     219.202 165.354 239.924  1.00 50.88           C  
ATOM   1250  O   THR A 159     219.250 168.136 240.432  1.00 50.88           O  
ATOM   1251  CG2 THR A 159     219.005 164.842 241.349  1.00 50.88           C  
ATOM   1252  OG1 THR A 159     219.258 164.226 239.078  1.00 50.88           O  
ATOM   1253  N   CYS A 160     217.020 168.318 240.328  1.00 50.36           N  
ATOM   1254  CA  CYS A 160     216.970 169.513 241.147  1.00 50.36           C  
ATOM   1255  C   CYS A 160     216.972 169.042 242.598  1.00 50.36           C  
ATOM   1256  CB  CYS A 160     215.788 170.411 240.752  1.00 50.36           C  
ATOM   1257  O   CYS A 160     215.932 168.677 243.141  1.00 50.36           O  
ATOM   1258  SG  CYS A 160     216.284 172.153 240.650  1.00 50.36           S  
ATOM   1259  N   ASP A 161     218.168 168.982 243.179  1.00 48.15           N  
ATOM   1260  CA  ASP A 161     218.360 168.867 244.621  1.00 48.15           C  
ATOM   1261  C   ASP A 161     217.998 170.227 245.223  1.00 48.15           C  
ATOM   1262  CB  ASP A 161     219.799 168.407 244.915  1.00 48.15           C  
ATOM   1263  O   ASP A 161     218.839 171.066 245.533  1.00 48.15           O  
ATOM   1264  CG  ASP A 161     219.980 167.792 246.308  1.00 48.15           C  
ATOM   1265  OD1 ASP A 161     218.965 167.326 246.871  1.00 48.15           O  
ATOM   1266  OD2 ASP A 161     221.166 167.623 246.677  1.00 48.15           O1-
ATOM   1267  N   VAL A 162     216.699 170.527 245.201  1.00 51.68           N  
ATOM   1268  CA  VAL A 162     216.178 171.632 245.983  1.00 51.68           C  
ATOM   1269  C   VAL A 162     216.155 171.084 247.386  1.00 51.68           C  
ATOM   1270  CB  VAL A 162     214.802 172.129 245.513  1.00 51.68           C  
ATOM   1271  O   VAL A 162     215.284 170.284 247.729  1.00 51.68           O  
ATOM   1272  CG1 VAL A 162     214.378 173.355 246.333  1.00 51.68           C  
ATOM   1273  CG2 VAL A 162     214.868 172.527 244.033  1.00 51.68           C  
ATOM   1274  N   ASP A 163     217.149 171.491 248.165  1.00 49.44           N  
ATOM   1275  CA  ASP A 163     217.160 171.312 249.598  1.00 49.44           C  
ATOM   1276  C   ASP A 163     215.909 172.011 250.158  1.00 49.44           C  
ATOM   1277  CB  ASP A 163     218.458 171.878 250.194  1.00 49.44           C  
ATOM   1278  O   ASP A 163     215.935 173.156 250.612  1.00 49.44           O  
ATOM   1279  CG  ASP A 163     219.718 171.062 249.900  1.00 49.44           C  
ATOM   1280  OD1 ASP A 163     219.646 169.830 250.081  1.00 49.44           O  
ATOM   1281  OD2 ASP A 163     220.760 171.703 249.626  1.00 49.44           O1-
ATOM   1282  N   CYS A 164     214.780 171.296 250.176  1.00 46.78           N  
ATOM   1283  CA  CYS A 164     213.590 171.632 250.958  1.00 46.78           C  
ATOM   1284  C   CYS A 164     213.894 171.618 252.469  1.00 46.78           C  
ATOM   1285  CB  CYS A 164     212.440 170.679 250.597  1.00 46.78           C  
ATOM   1286  O   CYS A 164     212.978 171.723 253.281  1.00 46.78           O  
ATOM   1287  SG  CYS A 164     211.800 171.049 248.936  1.00 46.78           S  
ATOM   1288  N   SER A 165     215.176 171.565 252.848  1.00 44.01           N  
ATOM   1289  CA  SER A 165     215.687 171.926 254.158  1.00 44.01           C  
ATOM   1290  C   SER A 165     215.238 173.318 254.588  1.00 44.01           C  
ATOM   1291  CB  SER A 165     217.214 171.846 254.184  1.00 44.01           C  
ATOM   1292  O   SER A 165     215.125 173.544 255.779  1.00 44.01           O  
ATOM   1293  OG  SER A 165     217.770 172.888 253.408  1.00 44.01           O  
ATOM   1294  N   LEU A 166     214.858 174.209 253.659  1.00 41.73           N  
ATOM   1295  CA  LEU A 166     214.198 175.471 254.010  1.00 41.73           C  
ATOM   1296  C   LEU A 166     212.934 175.255 254.871  1.00 41.73           C  
ATOM   1297  CB  LEU A 166     213.855 176.261 252.731  1.00 41.73           C  
ATOM   1298  O   LEU A 166     212.609 176.099 255.697  1.00 41.73           O  
ATOM   1299  CG  LEU A 166     214.183 177.760 252.887  1.00 41.73           C  
ATOM   1300  CD1 LEU A 166     215.595 178.050 252.370  1.00 41.73           C  
ATOM   1301  CD2 LEU A 166     213.199 178.632 252.107  1.00 41.73           C  
ATOM   1302  N   PHE A 167     212.248 174.116 254.700  1.00 41.84           N  
ATOM   1303  CA  PHE A 167     211.109 173.684 255.515  1.00 41.84           C  
ATOM   1304  C   PHE A 167     211.484 172.675 256.600  1.00 41.84           C  
ATOM   1305  CB  PHE A 167     210.033 173.077 254.613  1.00 41.84           C  
ATOM   1306  O   PHE A 167     210.776 172.573 257.601  1.00 41.84           O  
ATOM   1307  CG  PHE A 167     209.471 174.053 253.610  1.00 41.84           C  
ATOM   1308  CD1 PHE A 167     208.592 175.055 254.048  1.00 41.84           C  
ATOM   1309  CD2 PHE A 167     209.823 173.967 252.252  1.00 41.84           C  
ATOM   1310  CE1 PHE A 167     208.042 175.951 253.123  1.00 41.84           C  
ATOM   1311  CE2 PHE A 167     209.289 174.882 251.329  1.00 41.84           C  
ATOM   1312  CZ  PHE A 167     208.389 175.871 251.762  1.00 41.84           C  
ATOM   1313  N   GLU A 168     212.598 171.957 256.454  1.00 42.99           N  
ATOM   1314  CA  GLU A 168     213.163 171.150 257.546  1.00 42.99           C  
ATOM   1315  C   GLU A 168     213.707 172.048 258.670  1.00 42.99           C  
ATOM   1316  CB  GLU A 168     214.206 170.173 256.984  1.00 42.99           C  
ATOM   1317  O   GLU A 168     213.599 171.699 259.840  1.00 42.99           O  
ATOM   1318  CG  GLU A 168     214.388 168.906 257.845  1.00 42.99           C  
ATOM   1319  CD  GLU A 168     214.394 167.578 257.057  1.00 42.99           C  
ATOM   1320  OE1 GLU A 168     214.315 166.522 257.726  1.00 42.99           O  
ATOM   1321  OE2 GLU A 168     214.460 167.599 255.806  1.00 42.99           O1-
ATOM   1322  N   SER A 169     214.133 173.277 258.356  1.00 36.56           N  
ATOM   1323  CA  SER A 169     214.366 174.357 259.324  1.00 36.56           C  
ATOM   1324  C   SER A 169     213.076 174.870 259.976  1.00 36.56           C  
ATOM   1325  CB  SER A 169     215.075 175.532 258.641  1.00 36.56           C  
ATOM   1326  O   SER A 169     213.116 175.428 261.066  1.00 36.56           O  
ATOM   1327  OG  SER A 169     216.312 175.126 258.088  1.00 36.56           O  
ATOM   1328  N   CYS A 170     211.907 174.662 259.358  1.00 41.72           N  
ATOM   1329  CA  CYS A 170     210.607 174.954 259.973  1.00 41.72           C  
ATOM   1330  C   CYS A 170     210.061 173.784 260.814  1.00 41.72           C  
ATOM   1331  CB  CYS A 170     209.587 175.372 258.903  1.00 41.72           C  
ATOM   1332  O   CYS A 170     209.054 173.954 261.510  1.00 41.72           O  
ATOM   1333  SG  CYS A 170     210.140 176.835 257.982  1.00 41.72           S  
ATOM   1334  N   HIS A 171     210.699 172.605 260.769  1.00 42.99           N  
ATOM   1335  CA  HIS A 171     210.338 171.461 261.609  1.00 42.99           C  
ATOM   1336  C   HIS A 171     210.584 171.767 263.092  1.00 42.99           C  
ATOM   1337  CB  HIS A 171     211.119 170.224 261.146  1.00 42.99           C  
ATOM   1338  O   HIS A 171     209.806 171.346 263.951  1.00 42.99           O  
ATOM   1339  CG  HIS A 171     210.746 168.964 261.878  1.00 42.99           C  
ATOM   1340  CD2 HIS A 171     209.690 168.134 261.618  1.00 42.99           C  
ATOM   1341  ND1 HIS A 171     211.426 168.436 262.948  1.00 42.99           N  
ATOM   1342  CE1 HIS A 171     210.792 167.317 263.329  1.00 42.99           C  
ATOM   1343  NE2 HIS A 171     209.720 167.087 262.550  1.00 42.99           N  
ATOM   1344  N   GLU A 172     211.584 172.594 263.402  1.00 50.42           N  
ATOM   1345  CA  GLU A 172     211.759 173.178 264.728  1.00 50.42           C  
ATOM   1346  C   GLU A 172     210.882 174.433 264.841  1.00 50.42           C  
ATOM   1347  CB  GLU A 172     213.259 173.358 265.029  1.00 50.42           C  
ATOM   1348  O   GLU A 172     211.335 175.574 264.813  1.00 50.42           O  
ATOM   1349  CG  GLU A 172     213.556 173.275 266.543  1.00 50.42           C  
ATOM   1350  CD  GLU A 172     214.790 172.428 266.924  1.00 50.42           C  
ATOM   1351  OE1 GLU A 172     214.867 172.075 268.126  1.00 50.42           O  
ATOM   1352  OE2 GLU A 172     215.564 172.014 266.033  1.00 50.42           O1-
ATOM   1353  N   THR A 173     209.562 174.223 264.921  1.00 56.40           N  
ATOM   1354  CA  THR A 173     208.559 175.301 265.027  1.00 56.40           C  
ATOM   1355  C   THR A 173     208.896 176.297 266.150  1.00 56.40           C  
ATOM   1356  CB  THR A 173     207.165 174.692 265.263  1.00 56.40           C  
ATOM   1357  O   THR A 173     208.530 177.465 266.063  1.00 56.40           O  
ATOM   1358  CG2 THR A 173     206.019 175.703 265.218  1.00 56.40           C  
ATOM   1359  OG1 THR A 173     206.878 173.728 264.273  1.00 56.40           O  
ATOM   1360  N   SER A 174     209.641 175.866 267.172  1.00 60.99           N  
ATOM   1361  CA  SER A 174     210.187 176.712 268.236  1.00 60.99           C  
ATOM   1362  C   SER A 174     211.161 177.788 267.749  1.00 60.99           C  
ATOM   1363  CB  SER A 174     210.885 175.846 269.289  1.00 60.99           C  
ATOM   1364  O   SER A 174     211.027 178.922 268.189  1.00 60.99           O  
ATOM   1365  OG  SER A 174     211.676 174.843 268.682  1.00 60.99           O  
ATOM   1366  N   GLU A 175     212.087 177.485 266.836  1.00 59.18           N  
ATOM   1367  CA  GLU A 175     213.068 178.462 266.329  1.00 59.18           C  
ATOM   1368  C   GLU A 175     212.397 179.506 265.433  1.00 59.18           C  
ATOM   1369  CB  GLU A 175     214.166 177.747 265.530  1.00 59.18           C  
ATOM   1370  O   GLU A 175     212.668 180.702 265.535  1.00 59.18           O  
ATOM   1371  CG  GLU A 175     215.133 176.961 266.424  1.00 59.18           C  
ATOM   1372  CD  GLU A 175     216.263 176.272 265.639  1.00 59.18           C  
ATOM   1373  OE1 GLU A 175     217.145 175.689 266.307  1.00 59.18           O  
ATOM   1374  OE2 GLU A 175     216.281 176.383 264.389  1.00 59.18           O1-
ATOM   1375  N   CYS A 176     211.440 179.080 264.603  1.00 56.09           N  
ATOM   1376  CA  CYS A 176     210.618 180.007 263.823  1.00 56.09           C  
ATOM   1377  C   CYS A 176     209.766 180.919 264.723  1.00 56.09           C  
ATOM   1378  CB  CYS A 176     209.739 179.206 262.854  1.00 56.09           C  
ATOM   1379  O   CYS A 176     209.590 182.098 264.409  1.00 56.09           O  
ATOM   1380  SG  CYS A 176     210.688 178.776 261.365  1.00 56.09           S  
ATOM   1381  N   LEU A 177     209.246 180.403 265.843  1.00 61.59           N  
ATOM   1382  CA  LEU A 177     208.525 181.209 266.831  1.00 61.59           C  
ATOM   1383  C   LEU A 177     209.456 182.163 267.589  1.00 61.59           C  
ATOM   1384  CB  LEU A 177     207.766 180.291 267.804  1.00 61.59           C  
ATOM   1385  O   LEU A 177     209.073 183.307 267.820  1.00 61.59           O  
ATOM   1386  CG  LEU A 177     206.504 179.636 267.215  1.00 61.59           C  
ATOM   1387  CD1 LEU A 177     205.962 178.602 268.205  1.00 61.59           C  
ATOM   1388  CD2 LEU A 177     205.394 180.652 266.936  1.00 61.59           C  
ATOM   1389  N   GLU A 178     210.665 181.732 267.948  1.00 68.45           N  
ATOM   1390  CA  GLU A 178     211.688 182.584 268.564  1.00 68.45           C  
ATOM   1391  C   GLU A 178     212.082 183.738 267.637  1.00 68.45           C  
ATOM   1392  CB  GLU A 178     212.892 181.723 268.976  1.00 68.45           C  
ATOM   1393  O   GLU A 178     212.013 184.897 268.045  1.00 68.45           O  
ATOM   1394  CG  GLU A 178     213.963 182.534 269.722  1.00 68.45           C  
ATOM   1395  CD  GLU A 178     215.076 181.663 270.332  1.00 68.45           C  
ATOM   1396  OE1 GLU A 178     215.834 182.204 271.171  1.00 68.45           O  
ATOM   1397  OE2 GLU A 178     215.133 180.454 270.017  1.00 68.45           O1-
ATOM   1398  N   LEU A 179     212.360 183.446 266.365  1.00 63.43           N  
ATOM   1399  CA  LEU A 179     212.666 184.456 265.355  1.00 63.43           C  
ATOM   1400  C   LEU A 179     211.499 185.433 265.151  1.00 63.43           C  
ATOM   1401  CB  LEU A 179     213.034 183.730 264.050  1.00 63.43           C  
ATOM   1402  O   LEU A 179     211.697 186.647 265.086  1.00 63.43           O  
ATOM   1403  CG  LEU A 179     213.432 184.674 262.901  1.00 63.43           C  
ATOM   1404  CD1 LEU A 179     214.706 185.461 263.213  1.00 63.43           C  
ATOM   1405  CD2 LEU A 179     213.659 183.870 261.622  1.00 63.43           C  
ATOM   1406  N   ALA A 180     210.265 184.924 265.088  1.00 62.65           N  
ATOM   1407  CA  ALA A 180     209.072 185.765 264.996  1.00 62.65           C  
ATOM   1408  C   ALA A 180     208.932 186.699 266.211  1.00 62.65           C  
ATOM   1409  CB  ALA A 180     207.846 184.856 264.851  1.00 62.65           C  
ATOM   1410  O   ALA A 180     208.580 187.872 266.051  1.00 62.65           O  
ATOM   1411  N   MET A 181     209.231 186.203 267.415  1.00 69.57           N  
ATOM   1412  CA  MET A 181     209.218 187.001 268.642  1.00 69.57           C  
ATOM   1413  C   MET A 181     210.325 188.062 268.649  1.00 69.57           C  
ATOM   1414  CB  MET A 181     209.329 186.105 269.884  1.00 69.57           C  
ATOM   1415  O   MET A 181     210.031 189.219 268.957  1.00 69.57           O  
ATOM   1416  CG  MET A 181     208.021 185.370 270.189  1.00 69.57           C  
ATOM   1417  SD  MET A 181     208.015 184.443 271.753  1.00 69.57           S  
ATOM   1418  CE  MET A 181     209.360 183.262 271.446  1.00 69.57           C  
ATOM   1419  N   GLU A 182     211.553 187.725 268.260  1.00 67.48           N  
ATOM   1420  CA  GLU A 182     212.671 188.679 268.206  1.00 67.48           C  
ATOM   1421  C   GLU A 182     212.387 189.823 267.218  1.00 67.48           C  
ATOM   1422  CB  GLU A 182     213.965 187.925 267.857  1.00 67.48           C  
ATOM   1423  O   GLU A 182     212.524 191.002 267.557  1.00 67.48           O  
ATOM   1424  CG  GLU A 182     215.201 188.828 268.020  1.00 67.48           C  
ATOM   1425  CD  GLU A 182     216.543 188.108 267.797  1.00 67.48           C  
ATOM   1426  OE1 GLU A 182     217.581 188.739 268.111  1.00 67.48           O  
ATOM   1427  OE2 GLU A 182     216.538 186.969 267.283  1.00 67.48           O1-
ATOM   1428  N   ILE A 183     211.865 189.498 266.028  1.00 62.29           N  
ATOM   1429  CA  ILE A 183     211.440 190.501 265.039  1.00 62.29           C  
ATOM   1430  C   ILE A 183     210.314 191.378 265.608  1.00 62.29           C  
ATOM   1431  CB  ILE A 183     211.036 189.810 263.713  1.00 62.29           C  
ATOM   1432  O   ILE A 183     210.323 192.597 265.420  1.00 62.29           O  
ATOM   1433  CG1 ILE A 183     212.271 189.145 263.058  1.00 62.29           C  
ATOM   1434  CG2 ILE A 183     210.406 190.815 262.726  1.00 62.29           C  
ATOM   1435  CD1 ILE A 183     211.932 188.214 261.887  1.00 62.29           C  
ATOM   1436  N   SER A 184     209.363 190.791 266.342  1.00 58.81           N  
ATOM   1437  CA  SER A 184     208.267 191.550 266.954  1.00 58.81           C  
ATOM   1438  C   SER A 184     208.748 192.563 268.000  1.00 58.81           C  
ATOM   1439  CB  SER A 184     207.195 190.614 267.525  1.00 58.81           C  
ATOM   1440  O   SER A 184     208.217 193.673 268.043  1.00 58.81           O  
ATOM   1441  OG  SER A 184     207.537 190.063 268.778  1.00 58.81           O  
ATOM   1442  N   GLU A 185     209.782 192.239 268.787  1.00 66.39           N  
ATOM   1443  CA  GLU A 185     210.371 193.173 269.756  1.00 66.39           C  
ATOM   1444  C   GLU A 185     211.064 194.343 269.046  1.00 66.39           C  
ATOM   1445  CB  GLU A 185     211.342 192.442 270.708  1.00 66.39           C  
ATOM   1446  O   GLU A 185     210.905 195.494 269.461  1.00 66.39           O  
ATOM   1447  CG  GLU A 185     211.884 193.424 271.767  1.00 66.39           C  
ATOM   1448  CD  GLU A 185     212.775 192.827 272.866  1.00 66.39           C  
ATOM   1449  OE1 GLU A 185     213.185 193.645 273.739  1.00 66.39           O  
ATOM   1450  OE2 GLU A 185     213.041 191.611 272.867  1.00 66.39           O1-
ATOM   1451  N   ILE A 186     211.786 194.071 267.957  1.00 61.15           N  
ATOM   1452  CA  ILE A 186     212.473 195.103 267.170  1.00 61.15           C  
ATOM   1453  C   ILE A 186     211.464 196.052 266.510  1.00 61.15           C  
ATOM   1454  CB  ILE A 186     213.410 194.443 266.132  1.00 61.15           C  
ATOM   1455  O   ILE A 186     211.708 197.255 266.443  1.00 61.15           O  
ATOM   1456  CG1 ILE A 186     214.537 193.662 266.847  1.00 61.15           C  
ATOM   1457  CG2 ILE A 186     214.027 195.497 265.189  1.00 61.15           C  
ATOM   1458  CD1 ILE A 186     215.323 192.723 265.924  1.00 61.15           C  
ATOM   1459  N   CYS A 187     210.326 195.539 266.039  1.00 49.54           N  
ATOM   1460  CA  CYS A 187     209.309 196.353 265.376  1.00 49.54           C  
ATOM   1461  C   CYS A 187     208.428 197.175 266.335  1.00 49.54           C  
ATOM   1462  CB  CYS A 187     208.445 195.445 264.493  1.00 49.54           C  
ATOM   1463  O   CYS A 187     207.858 198.175 265.899  1.00 49.54           O  
ATOM   1464  SG  CYS A 187     209.402 194.794 263.093  1.00 49.54           S  
ATOM   1465  N   TYR A 188     208.277 196.760 267.599  1.00 51.65           N  
ATOM   1466  CA  TYR A 188     207.411 197.427 268.588  1.00 51.65           C  
ATOM   1467  C   TYR A 188     208.156 198.230 269.672  1.00 51.65           C  
ATOM   1468  CB  TYR A 188     206.405 196.420 269.178  1.00 51.65           C  
ATOM   1469  O   TYR A 188     207.501 198.803 270.550  1.00 51.65           O  
ATOM   1470  CG  TYR A 188     205.125 196.285 268.371  1.00 51.65           C  
ATOM   1471  CD1 TYR A 188     204.079 197.204 268.583  1.00 51.65           C  
ATOM   1472  CD2 TYR A 188     204.975 195.257 267.423  1.00 51.65           C  
ATOM   1473  CE1 TYR A 188     202.878 197.094 267.855  1.00 51.65           C  
ATOM   1474  CE2 TYR A 188     203.777 195.141 266.690  1.00 51.65           C  
ATOM   1475  OH  TYR A 188     201.567 195.955 266.205  1.00 51.65           O  
ATOM   1476  CZ  TYR A 188     202.728 196.059 266.907  1.00 51.65           C  
ATOM   1477  N   ARG A 189     209.492 198.310 269.615  1.00 45.08           N  
ATOM   1478  CA  ARG A 189     210.311 199.258 270.396  1.00 45.08           C  
ATOM   1479  C   ARG A 189     210.464 200.605 269.693  1.00 45.08           C  
ATOM   1480  CB  ARG A 189     211.692 198.654 270.676  1.00 45.08           C  
ATOM   1481  O   ARG A 189     210.516 201.616 270.431  1.00 45.08           O  
ATOM   1482  CG  ARG A 189     211.702 197.749 271.911  1.00 45.08           C  
ATOM   1483  CD  ARG A 189     213.131 197.244 272.116  1.00 45.08           C  
ATOM   1484  NE  ARG A 189     213.277 196.443 273.341  1.00 45.08           N  
ATOM   1485  NH1 ARG A 189     214.797 197.733 274.484  1.00 45.08           N1+
ATOM   1486  NH2 ARG A 189     214.173 195.721 275.255  1.00 45.08           N  
ATOM   1487  CZ  ARG A 189     214.077 196.651 274.358  1.00 45.08           C  
ATOM   1488  OXT ARG A 189     210.590 200.596 268.455  1.00 45.08           O1-
TER   
CONECT    1    2
CONECT    2    1    3    4
CONECT    3    2    5    5    9
CONECT    4    2    6
CONECT    5    3    3
CONECT    6    4    7
CONECT    7    6    8
CONECT    8    7
CONECT    9    3   10
CONECT   10    9   11   12
CONECT   11   10   13   13   15
CONECT   12   10   14
CONECT   13   11   11
CONECT   14   12
CONECT   15   11   16
CONECT   16   15   17   18
CONECT   17   16   19   19   24
CONECT   18   16   20
CONECT   19   17   17
CONECT   20   18   21
CONECT   21   20   22   22   23
CONECT   22   21   21
CONECT   23   21
CONECT   24   17   25
CONECT   25   24   26   27
CONECT   26   25   28   28   32
CONECT   27   25   29   30
CONECT   28   26   26
CONECT   29   27   31
CONECT   30   27
CONECT   31   29
CONECT   32   26   33
CONECT   33   32   34   35
CONECT   34   33   36   36   41
CONECT   35   33   37
CONECT   36   34   34
CONECT   37   35   38
CONECT   38   37   39   39   40
CONECT   39   38   38
CONECT   40   38
CONECT   41   34   42
CONECT   42   41   43   44
CONECT   43   42   45   45   49
CONECT   44   42   46
CONECT   45   43   43
CONECT   46   44   47   48
CONECT   47   46
CONECT   48   46
CONECT   49   43   50
CONECT   50   49   51   52
CONECT   51   50   53   53   58
CONECT   52   50   54
CONECT   53   51   51
CONECT   54   52   55
CONECT   55   54   56   56   57
CONECT   56   55   55
CONECT   57   55
CONECT   58   51   59
CONECT   59   58   60   61
CONECT   60   59   62   62   67
CONECT   61   59   63
CONECT   62   60   60
CONECT   63   61   64
CONECT   64   63   65
CONECT   65   64   66
CONECT   66   65
CONECT   67   60   68
CONECT   68   67   69   70
CONECT   69   68   71   71   75
CONECT   70   68   72   73
CONECT   71   69   69
CONECT   72   70   74
CONECT   73   70
CONECT   74   72
CONECT   75   69   76
CONECT   76   75   77   78
CONECT   77   76   79   79   84
CONECT   78   76   80
CONECT   79   77   77
CONECT   80   78   81
CONECT   81   80   82
CONECT   82   81   83
CONECT   83   82
CONECT   84   77   85
CONECT   85   84   86   87
CONECT   86   85   88   88   91
CONECT   87   85   89   90
CONECT   88   86   86
CONECT   89   87
CONECT   90   87
CONECT   91   86   92
CONECT   92   91   93   94
CONECT   93   92   95   95  102
CONECT   94   92   96
CONECT   95   93   93
CONECT   96   94   97
CONECT   97   96   98
CONECT   98   97  101
CONECT   99  101  101
CONECT  100  101
CONECT  101   98   99   99  100
CONECT  102   93  103
CONECT  103  102  104  105
CONECT  104  103  106  106  109
CONECT  105  103  107  108
CONECT  106  104  104
CONECT  107  105
CONECT  108  105
CONECT  109  104  110
CONECT  110  109  111  112
CONECT  111  110  113  113  114
CONECT  112  110
CONECT  113  111  111
CONECT  114  111  115
CONECT  115  114  116  117
CONECT  116  115  118  118  123
CONECT  117  115  119
CONECT  118  116  116
CONECT  119  117  120
CONECT  120  119  121  121  122
CONECT  121  120  120
CONECT  122  120
CONECT  123  116  124
CONECT  124  123  125  126
CONECT  125  124  127  127  133
CONECT  126  124  128
CONECT  127  125  125
CONECT  128  126  129  129  130
CONECT  129  128  128  132
CONECT  130  128  131  131
CONECT  131  130  130  132
CONECT  132  129  131
CONECT  133  125  134
CONECT  134  133  135  136
CONECT  135  134  137  137  144
CONECT  136  134  138
CONECT  137  135  135
CONECT  138  136  139  139  140
CONECT  139  138  138  141
CONECT  140  138  142  142
CONECT  141  139  143  143
CONECT  142  140  140  143
CONECT  143  141  141  142
CONECT  144  135  145
CONECT  145  144  146  147
CONECT  146  145  148  148  153
CONECT  147  145  149
CONECT  148  146  146
CONECT  149  147  150
CONECT  150  149  151  151  152
CONECT  151  150  150
CONECT  152  150
CONECT  153  146  154
CONECT  154  153  155  156
CONECT  155  154  157  157  161
CONECT  156  154  158
CONECT  157  155  155
CONECT  158  156  159  160  160
CONECT  159  158
CONECT  160  158  158
CONECT  161  155  162
CONECT  162  161  163
CONECT  163  162  164  164  165
CONECT  164  163  163
CONECT  165  163  166
CONECT  166  165  167  168
CONECT  167  166  169  169  174
CONECT  168  166  170
CONECT  169  167  167
CONECT  170  168  171
CONECT  171  170  172
CONECT  172  171  173
CONECT  173  172
CONECT  174  167  175
CONECT  175  174  176  177
CONECT  176  175  178  178  182
CONECT  177  175  179
CONECT  178  176  176
CONECT  179  177  180  181  181
CONECT  180  179
CONECT  181  179  179
CONECT  182  176  183
CONECT  183  182  184  185
CONECT  184  183  186  186  190
CONECT  185  183  187
CONECT  186  184  184
CONECT  187  185  188  189  189
CONECT  188  187
CONECT  189  187  187
CONECT  190  184  191
CONECT  191  190  192  193
CONECT  192  191  194  194  198
CONECT  193  191  195
CONECT  194  192  192
CONECT  195  193  196  197
CONECT  196  195
CONECT  197  195
CONECT  198  192  199  204
CONECT  199  198  200  201
CONECT  200  199  202  202  205
CONECT  201  199  203
CONECT  202  200  200
CONECT  203  201  204
CONECT  204  198  203
CONECT  205  200  206
CONECT  206  205  207  208
CONECT  207  206  209  209  219
CONECT  208  206  210
CONECT  209  207  207
CONECT  210  208  211  211  212
CONECT  211  210  210  215
CONECT  212  210  213  213  214
CONECT  213  212  212  215  217
CONECT  214  212  218  218
CONECT  215  211  213
CONECT  216  217  217  218
CONECT  217  213  216  216
CONECT  218  214  214  216
CONECT  219  207  220
CONECT  220  219  221  222
CONECT  221  220  223  223  227
CONECT  222  220  224
CONECT  223  221  221
CONECT  224  222  225  226
CONECT  225  224
CONECT  226  224
CONECT  227  221  228
CONECT  228  227  229  230
CONECT  229  228  231  231  236
CONECT  230  228  232
CONECT  231  229  229
CONECT  232  230  233
CONECT  233  232  234
CONECT  234  233  235
CONECT  235  234
CONECT  236  229  237
CONECT  237  236  238  239
CONECT  238  237  240  240  245
CONECT  239  237  241
CONECT  240  238  238
CONECT  241  239  242
CONECT  242  241  243  243  244
CONECT  243  242  242
CONECT  244  242
CONECT  245  238  246
CONECT  246  245  247  248
CONECT  247  246  249  249  253
CONECT  248  246  250
CONECT  249  247  247
CONECT  250  248  251  251  252
CONECT  251  250  250
CONECT  252  250
CONECT  253  247  254
CONECT  254  253  255  256
CONECT  255  254  257  257  260
CONECT  256  254  258  259
CONECT  257  255  255
CONECT  258  256
CONECT  259  256
CONECT  260  255  261
CONECT  261  260  262  263
CONECT  262  261  264  264  269
CONECT  263  261  265
CONECT  264  262  262
CONECT  265  263  266
CONECT  266  265  267  268  268
CONECT  267  266
CONECT  268  266  266
CONECT  269  262  270
CONECT  270  269  271  272
CONECT  271  270  273  273  277
CONECT  272  270  274
CONECT  273  271  271
CONECT  274  272  275  276
CONECT  275  274
CONECT  276  274
CONECT  277  271  278
CONECT  278  277  279  280
CONECT  279  278  281  281  284
CONECT  280  278  282  283
CONECT  281  279  279
CONECT  282  280
CONECT  283  280
CONECT  284  279  285
CONECT  285  284  286  287
CONECT  286  285  288  288  292
CONECT  287  285  289
CONECT  288  286  286
CONECT  289  287  290  291  291
CONECT  290  289
CONECT  291  289  289
CONECT  292  286  293
CONECT  293  292  294  295
CONECT  294  293  296  296  301
CONECT  295  293  297
CONECT  296  294  294
CONECT  297  295  298
CONECT  298  297  299  299  300
CONECT  299  298  298
CONECT  300  298
CONECT  301  294  302
CONECT  302  301  303  304
CONECT  303  302  305  305  310
CONECT  304  302  306
CONECT  305  303  303
CONECT  306  304  307
CONECT  307  306  308
CONECT  308  307  309
CONECT  309  308
CONECT  310  303  311
CONECT  311  310  312  313
CONECT  312  311  314  314  320
CONECT  313  311  315
CONECT  314  312  312
CONECT  315  313  316  316  317
CONECT  316  315  315  319
CONECT  317  315  318  318
CONECT  318  317  317  319
CONECT  319  316  318
CONECT  320  312  321
CONECT  321  320  322  323
CONECT  322  321  324  324  325
CONECT  323  321
CONECT  324  322  322
CONECT  325  322  326
CONECT  326  325  327  328
CONECT  327  326  329  329  333
CONECT  328  326  330
CONECT  329  327  327
CONECT  330  328  331  331  332
CONECT  331  330  330
CONECT  332  330
CONECT  333  327  334
CONECT  334  333  335  336
CONECT  335  334  337  337  342
CONECT  336  334  338
CONECT  337  335  335
CONECT  338  336  339
CONECT  339  338  340  340  341
CONECT  340  339  339
CONECT  341  339
CONECT  342  335  343
CONECT  343  342  344  345
CONECT  344  343  346  346  351
CONECT  345  343  347
CONECT  346  344  344
CONECT  347  345  348
CONECT  348  347  349
CONECT  349  348  350
CONECT  350  349
CONECT  351  344  352  357
CONECT  352  351  353  354
CONECT  353  352  355  355  358
CONECT  354  352  356
CONECT  355  353  353
CONECT  356  354  357
CONECT  357  351  356
CONECT  358  353  359
CONECT  359  358  360  361
CONECT  360  359  362  362  366
CONECT  361  359  363  364
CONECT  362  360  360
CONECT  363  361  365
CONECT  364  361
CONECT  365  363
CONECT  366  360  367
CONECT  367  366  368  369
CONECT  368  367  370  370  374
CONECT  369  367  371
CONECT  370  368  368
CONECT  371  369  372  373  373
CONECT  372  371
CONECT  373  371  371
CONECT  374  368  375
CONECT  375  374  376  377
CONECT  376  375  378  378  379
CONECT  377  375
CONECT  378  376  376
CONECT  379  376  380
CONECT  380  379  381  382
CONECT  381  380  383  383  387
CONECT  382  380  384  385
CONECT  383  381  381
CONECT  384  382  386
CONECT  385  382
CONECT  386  384
CONECT  387  381  388
CONECT  388  387  389  390
CONECT  389  388  391  391  394
CONECT  390  388  392  393
CONECT  391  389  389
CONECT  392  390
CONECT  393  390
CONECT  394  389  395
CONECT  395  394  396  397
CONECT  396  395  398  398  402
CONECT  397  395  399  400
CONECT  398  396  396
CONECT  399  397  401
CONECT  400  397
CONECT  401  399
CONECT  402  396  403
CONECT  403  402  404  405
CONECT  404  403  406  406  410
CONECT  405  403  407
CONECT  406  404  404
CONECT  407  405  408  409  409
CONECT  408  407
CONECT  409  407  407
CONECT  410  404  411
CONECT  411  410  412  413
CONECT  412  411  414  414  416
CONECT  413  411  415
CONECT  414  412  412
CONECT  415  413
CONECT  416  412  417
CONECT  417  416  418  419
CONECT  418  417  420  420  423
CONECT  419  417  421  422
CONECT  420  418  418
CONECT  421  419
CONECT  422  419
CONECT  423  418  424
CONECT  424  423  425  426
CONECT  425  424  427  427  429
CONECT  426  424  428
CONECT  427  425  425
CONECT  428  426
CONECT  429  425  430
CONECT  430  429  431  432
CONECT  431  430  433  433  438
CONECT  432  430  434
CONECT  433  431  431
CONECT  434  432  435
CONECT  435  434  436  436  437
CONECT  436  435  435
CONECT  437  435
CONECT  438  431  439
CONECT  439  438  440  441
CONECT  440  439  442  442  449
CONECT  441  439  443
CONECT  442  440  440
CONECT  443  441  444  444  445
CONECT  444  443  443  446
CONECT  445  443  447  447
CONECT  446  444  448  448
CONECT  447  445  445  448
CONECT  448  446  446  447
CONECT  449  440  450
CONECT  450  449  451  452
CONECT  451  450  453  453  455
CONECT  452  450  454
CONECT  453  451  451
CONECT  454  452
CONECT  455  451  456
CONECT  456  455  457  458
CONECT  457  456  459  459  463
CONECT  458  456  460  461
CONECT  459  457  457
CONECT  460  458  462
CONECT  461  458
CONECT  462  460
CONECT  463  457  464
CONECT  464  463  465  466
CONECT  465  464  467  467  470
CONECT  466  464  468  469
CONECT  467  465  465
CONECT  468  466
CONECT  469  466
CONECT  470  465  471
CONECT  471  470  472  473
CONECT  472  471  474  474  478
CONECT  473  471  475
CONECT  474  472  472
CONECT  475  473  476  476  477
CONECT  476  475  475
CONECT  477  475
CONECT  478  472  479
CONECT  479  478  480
CONECT  480  479  481  481  482
CONECT  481  480  480
CONECT  482  480  483  488
CONECT  483  482  484  485
CONECT  484  483  486  486  489
CONECT  485  483  487
CONECT  486  484  484
CONECT  487  485  488
CONECT  488  482  487
CONECT  489  484  490
CONECT  490  489  491  492
CONECT  491  490  493  493  494
CONECT  492  490
CONECT  493  491  491
CONECT  494  491  495
CONECT  495  494  496  497
CONECT  496  495  498  498  503
CONECT  497  495  499
CONECT  498  496  496
CONECT  499  497  500
CONECT  500  499  501  502  502
CONECT  501  500
CONECT  502  500  500
CONECT  503  496  504
CONECT  504  503  505  506
CONECT  505  504  507  507  512
CONECT  506  504  508
CONECT  507  505  505
CONECT  508  506  509
CONECT  509  508  510  510  511
CONECT  510  509  509
CONECT  511  509
CONECT  512  505  513
CONECT  513  512  514  515
CONECT  514  513  516  516  519
CONECT  515  513  517  518
CONECT  516  514  514
CONECT  517  515
CONECT  518  515
CONECT  519  514  520  525
CONECT  520  519  521  522
CONECT  521  520  523  523  526
CONECT  522  520  524
CONECT  523  521  521
CONECT  524  522  525
CONECT  525  519  524
CONECT  526  521  527
CONECT  527  526  528  529
CONECT  528  527  530  530  534
CONECT  529  527  531
CONECT  530  528  528
CONECT  531  529  532  533  533
CONECT  532  531
CONECT  533  531  531
CONECT  534  528  535
CONECT  535  534  536  537
CONECT  536  535  538  538  543
CONECT  537  535  539
CONECT  538  536  536
CONECT  539  537  540
CONECT  540  539  541  541  542
CONECT  541  540  540
CONECT  542  540
CONECT  543  536  544
CONECT  544  543  545  546
CONECT  545  544  547  547  552
CONECT  546  544  548
CONECT  547  545  545
CONECT  548  546  549
CONECT  549  548  550
CONECT  550  549  551
CONECT  551  550
CONECT  552  545  553
CONECT  553  552  554  555
CONECT  554  553  556  556  560
CONECT  555  553  557
CONECT  556  554  554
CONECT  557  555  558  559  559
CONECT  558  557
CONECT  559  557  557
CONECT  560  554  561
CONECT  561  560  562  563
CONECT  562  561  564  564  568
CONECT  563  561  565
CONECT  564  562  562
CONECT  565  563  566  567
CONECT  566  565
CONECT  567  565
CONECT  568  562  569
CONECT  569  568  570  571
CONECT  570  569  572  572  574
CONECT  571  569  573
CONECT  572  570  570
CONECT  573  571
CONECT  574  570  575
CONECT  575  574  576
CONECT  576  575  577  577  578
CONECT  577  576  576
CONECT  578  576  579
CONECT  579  578  580  581
CONECT  580  579  582  582  584
CONECT  581  579  583
CONECT  582  580  580
CONECT  583  581
CONECT  584  580  585
CONECT  585  584  586  587
CONECT  586  585  588  588  590
CONECT  587  585  589
CONECT  588  586  586
CONECT  589  587
CONECT  590  586  591
CONECT  591  590  592  593
CONECT  592  591  594  594  597
CONECT  593  591  595  596
CONECT  594  592  592
CONECT  595  593
CONECT  596  593
CONECT  597  592  598
CONECT  598  597  599  600
CONECT  599  598  601  601  603
CONECT  600  598  602
CONECT  601  599  599
CONECT  602  600
CONECT  603  599  604
CONECT  604  603  605  606
CONECT  605  604  607  607  611
CONECT  606  604  608
CONECT  607  605  605
CONECT  608  606  609  610
CONECT  609  608
CONECT  610  608
CONECT  611  605  612
CONECT  612  611  613  614
CONECT  613  612  615  615  617
CONECT  614  612  616
CONECT  615  613  613
CONECT  616  614
CONECT  617  613  618
CONECT  618  617  619  620
CONECT  619  618  621  621  623
CONECT  620  618  622
CONECT  621  619  619
CONECT  622  620
CONECT  623  619  624
CONECT  624  623  625  626
CONECT  625  624  627  627  631
CONECT  626  624  628
CONECT  627  625  625
CONECT  628  626  629  630
CONECT  629  628
CONECT  630  628
CONECT  631  625  632
CONECT  632  631  633  634
CONECT  633  632  635  635  640
CONECT  634  632  636
CONECT  635  633  633
CONECT  636  634  637
CONECT  637  636  638  638  639
CONECT  638  637  637
CONECT  639  637
CONECT  640  633  641
CONECT  641  640  642  643
CONECT  642  641  644  644  649
CONECT  643  641  645
CONECT  644  642  642
CONECT  645  643  646
CONECT  646  645  647  647  648
CONECT  647  646  646
CONECT  648  646
CONECT  649  642  650
CONECT  650  649  651  652
CONECT  651  650  653  653  655
CONECT  652  650  654
CONECT  653  651  651
CONECT  654  652
CONECT  655  651  656
CONECT  656  655  657  658
CONECT  657  656  659  659  664
CONECT  658  656  660
CONECT  659  657  657
CONECT  660  658  661
CONECT  661  660  662  663  663
CONECT  662  661
CONECT  663  661  661
CONECT  664  657  665
CONECT  665  664  666  667
CONECT  666  665  668  668  671
CONECT  667  665  669  670
CONECT  668  666  666
CONECT  669  667
CONECT  670  667
CONECT  671  666  672
CONECT  672  671  673  674
CONECT  673  672  675  675  680
CONECT  674  672  676
CONECT  675  673  673
CONECT  676  674  677
CONECT  677  676  678
CONECT  678  677  679
CONECT  679  678
CONECT  680  673  681
CONECT  681  680  682  683
CONECT  682  681  684  684  691
CONECT  683  681  685
CONECT  684  682  682
CONECT  685  683  686  686  687
CONECT  686  685  685  688
CONECT  687  685  689  689
CONECT  688  686  690  690
CONECT  689  687  687  690
CONECT  690  688  688  689
CONECT  691  682  692  697
CONECT  692  691  693  694
CONECT  693  692  695  695  698
CONECT  694  692  696
CONECT  695  693  693
CONECT  696  694  697
CONECT  697  691  696
CONECT  698  693  699
CONECT  699  698  700  701
CONECT  700  699  702  702  710
CONECT  701  699  703
CONECT  702  700  700
CONECT  703  701  704  704  705
CONECT  704  703  703  706
CONECT  705  703  707  707
CONECT  706  704  709  709
CONECT  707  705  705  709
CONECT  708  709
CONECT  709  706  706  707  708
CONECT  710  700  711
CONECT  711  710  712  713
CONECT  712  711  714  714  718
CONECT  713  711  715
CONECT  714  712  712
CONECT  715  713  716  717
CONECT  716  715
CONECT  717  715
CONECT  718  712  719
CONECT  719  718  720  721
CONECT  720  719  722  722  727
CONECT  721  719  723
CONECT  722  720  720
CONECT  723  721  724
CONECT  724  723  725  726  726
CONECT  725  724
CONECT  726  724  724
CONECT  727  720  728
CONECT  728  727  729  730
CONECT  729  728  731  731  734
CONECT  730  728  732  733
CONECT  731  729  729
CONECT  732  730
CONECT  733  730
CONECT  734  729  735
CONECT  735  734  736  737
CONECT  736  735  738  738  742
CONECT  737  735  739
CONECT  738  736  736
CONECT  739  737  740  741  741
CONECT  740  739
CONECT  741  739  739
CONECT  742  736  743
CONECT  743  742  744  745
CONECT  744  743  746  746  749
CONECT  745  743  747  748
CONECT  746  744  744
CONECT  747  745
CONECT  748  745
CONECT  749  744  750
CONECT  750  749  751  752
CONECT  751  750  753  753  755
CONECT  752  750  754
CONECT  753  751  751
CONECT  754  752
CONECT  755  751  756
CONECT  756  755  757  758
CONECT  757  756  759  759  762
CONECT  758  756  760  761
CONECT  759  757  757
CONECT  760  758
CONECT  761  758
CONECT  762  757  763
CONECT  763  762  764  765
CONECT  764  763  766  766  772
CONECT  765  763  767
CONECT  766  764  764
CONECT  767  765  768  768  769
CONECT  768  767  767  771
CONECT  769  767  770  770
CONECT  770  769  769  771
CONECT  771  768  770
CONECT  772  764  773
CONECT  773  772  774  775
CONECT  774  773  776  776  783
CONECT  775  773  777
CONECT  776  774  774
CONECT  777  775  778
CONECT  778  777  779
CONECT  779  778  782
CONECT  780  782  782
CONECT  781  782
CONECT  782  779  780  780  781
CONECT  783  774  784
CONECT  784  783  785  786
CONECT  785  784  787  787  794
CONECT  786  784  788
CONECT  787  785  785
CONECT  788  786  789
CONECT  789  788  790
CONECT  790  789  793
CONECT  791  793  793
CONECT  792  793
CONECT  793  790  791  791  792
CONECT  794  785  795
CONECT  795  794  796  797
CONECT  796  795  798  798  802
CONECT  797  795  799
CONECT  798  796  796
CONECT  799  797  800  800  801
CONECT  800  799  799
CONECT  801  799
CONECT  802  796  803
CONECT  803  802  804  805
CONECT  804  803  806  806  807
CONECT  805  803
CONECT  806  804  804
CONECT  807  804  808
CONECT  808  807  809  810
CONECT  809  808  811  811  815
CONECT  810  808  812
CONECT  811  809  809
CONECT  812  810  813  813  814
CONECT  813  812  812
CONECT  814  812
CONECT  815  809  816
CONECT  816  815  817  818
CONECT  817  816  819  819  824
CONECT  818  816  820
CONECT  819  817  817
CONECT  820  818  821
CONECT  821  820  822  822  823
CONECT  822  821  821
CONECT  823  821
CONECT  824  817  825
CONECT  825  824  826  827
CONECT  826  825  828  828  833
CONECT  827  825  829
CONECT  828  826  826
CONECT  829  827  830
CONECT  830  829  831  831  832
CONECT  831  830  830
CONECT  832  830
CONECT  833  826  834
CONECT  834  833  835  836
CONECT  835  834  837  837  839
CONECT  836  834  838
CONECT  837  835  835
CONECT  838  836
CONECT  839  835  840
CONECT  840  839  841  842
CONECT  841  840  843  843  844
CONECT  842  840
CONECT  843  841  841
CONECT  844  841  845
CONECT  845  844  846  847
CONECT  846  845  848  848  850
CONECT  847  845  849
CONECT  848  846  846
CONECT  849  847
CONECT  850  846  851
CONECT  851  850  852  853
CONECT  852  851  854  854  858
CONECT  853  851  855
CONECT  854  852  852
CONECT  855  853  856  857
CONECT  856  855
CONECT  857  855
CONECT  858  852  859
CONECT  859  858  860  861
CONECT  860  859  862  862  865
CONECT  861  859  863  864
CONECT  862  860  860
CONECT  863  861
CONECT  864  861
CONECT  865  860  866
CONECT  866  865  867  868
CONECT  867  866  869  869  873
CONECT  868  866  870
CONECT  869  867  867
CONECT  870  868  871  872
CONECT  871  870
CONECT  872  870
CONECT  873  867  874
CONECT  874  873  875  876
CONECT  875  874  877  877  880
CONECT  876  874  878  879
CONECT  877  875  875
CONECT  878  876
CONECT  879  876
CONECT  880  875  881
CONECT  881  880  882  883
CONECT  882  881  884  884  886
CONECT  883  881  885
CONECT  884  882  882
CONECT  885  883  952
CONECT  886  882  887
CONECT  887  886  888  889
CONECT  888  887  890  890  894
CONECT  889  887  891
CONECT  890  888  888
CONECT  891  889  892  893
CONECT  892  891
CONECT  893  891
CONECT  894  888  895
CONECT  895  894  896  897
CONECT  896  895  898  898  905
CONECT  897  895  899
CONECT  898  896  896
CONECT  899  897  900  900  901
CONECT  900  899  899  902
CONECT  901  899  903  903
CONECT  902  900  904  904
CONECT  903  901  901  904
CONECT  904  902  902  903
CONECT  905  896  906
CONECT  906  905  907  908
CONECT  907  906  909  909  911
CONECT  908  906  910
CONECT  909  907  907
CONECT  910  908
CONECT  911  907  912
CONECT  912  911  913  914
CONECT  913  912  915  915  920
CONECT  914  912  916
CONECT  915  913  913
CONECT  916  914  917
CONECT  917  916  918  919  919
CONECT  918  917
CONECT  919  917  917
CONECT  920  913  921
CONECT  921  920  922  923
CONECT  922  921  924  924  931
CONECT  923  921  925
CONECT  924  922  922
CONECT  925  923  926  926  927
CONECT  926  925  925  928
CONECT  927  925  929  929
CONECT  928  926  930  930
CONECT  929  927  927  930
CONECT  930  928  928  929
CONECT  931  922  932
CONECT  932  931  933  934
CONECT  933  932  935  935  939
CONECT  934  932  936
CONECT  935  933  933
CONECT  936  934  937  938
CONECT  937  936
CONECT  938  936
CONECT  939  933  940
CONECT  940  939  941  942
CONECT  941  940  943  943  947
CONECT  942  940  944
CONECT  943  941  941
CONECT  944  942  945  945  946
CONECT  945  944  944
CONECT  946  944
CONECT  947  941  948
CONECT  948  947  949  950
CONECT  949  948  951  951  953
CONECT  950  948  952
CONECT  951  949  949
CONECT  952  885  950
CONECT  953  949  954
CONECT  954  953  955  956
CONECT  955  954  957  957  961
CONECT  956  954  958
CONECT  957  955  955
CONECT  958  956  959  960
CONECT  959  958
CONECT  960  958
CONECT  961  955  962
CONECT  962  961  963  964
CONECT  963  962  965  965  972
CONECT  964  962  966
CONECT  965  963  963
CONECT  966  964  967  967  968
CONECT  967  966  966  969
CONECT  968  966  970  970
CONECT  969  967  971  971
CONECT  970  968  968  971
CONECT  971  969  969  970
CONECT  972  963  973
CONECT  973  972  974  975
CONECT  974  973  976  976  980
CONECT  975  973  977
CONECT  976  974  974
CONECT  977  975  978
CONECT  978  977  979
CONECT  979  978
CONECT  980  974  981
CONECT  981  980  982  983
CONECT  982  981  984  984  988
CONECT  983  981  985
CONECT  984  982  982
CONECT  985  983  986  987
CONECT  986  985
CONECT  987  985
CONECT  988  982  989  994
CONECT  989  988  990  991
CONECT  990  989  992  992  995
CONECT  991  989  993
CONECT  992  990  990
CONECT  993  991  994
CONECT  994  988  993
CONECT  995  990  996
CONECT  996  995  997  998
CONECT  997  996  999  999 1003
CONECT  998  996 1000
CONECT  999  997  997
CONECT 1000  998 1001 1001 1002
CONECT 1001 1000 1000
CONECT 1002 1000
CONECT 1003  997 1004
CONECT 1004 1003 1005 1006
CONECT 1005 1004 1007 1007 1010
CONECT 1006 1004 1008 1009
CONECT 1007 1005 1005
CONECT 1008 1006
CONECT 1009 1006
CONECT 1010 1005 1011
CONECT 1011 1010 1012 1013
CONECT 1012 1011 1014 1014 1016
CONECT 1013 1011 1015
CONECT 1014 1012 1012
CONECT 1015 1013
CONECT 1016 1012 1017
CONECT 1017 1016 1018 1019
CONECT 1018 1017 1020 1020 1025
CONECT 1019 1017 1021
CONECT 1020 1018 1018
CONECT 1021 1019 1022
CONECT 1022 1021 1023 1023 1024
CONECT 1023 1022 1022
CONECT 1024 1022
CONECT 1025 1018 1026
CONECT 1026 1025 1027 1028
CONECT 1027 1026 1029 1029 1032
CONECT 1028 1026 1030 1031
CONECT 1029 1027 1027
CONECT 1030 1028
CONECT 1031 1028
CONECT 1032 1027 1033
CONECT 1033 1032 1034 1035
CONECT 1034 1033 1036 1036 1039
CONECT 1035 1033 1037 1038
CONECT 1036 1034 1034
CONECT 1037 1035
CONECT 1038 1035
CONECT 1039 1034 1040
CONECT 1040 1039 1041 1042
CONECT 1041 1040 1043 1043 1045
CONECT 1042 1040 1044
CONECT 1043 1041 1041
CONECT 1044 1042
CONECT 1045 1041 1046
CONECT 1046 1045 1047 1048
CONECT 1047 1046 1049 1049 1053
CONECT 1048 1046 1050 1051
CONECT 1049 1047 1047
CONECT 1050 1048 1052
CONECT 1051 1048
CONECT 1052 1050
CONECT 1053 1047 1054
CONECT 1054 1053 1055 1056
CONECT 1055 1054 1057 1057 1061
CONECT 1056 1054 1058
CONECT 1057 1055 1055
CONECT 1058 1056 1059 1060 1060
CONECT 1059 1058
CONECT 1060 1058 1058
CONECT 1061 1055 1062
CONECT 1062 1061 1063 1064
CONECT 1063 1062 1065 1065 1069
CONECT 1064 1062 1066
CONECT 1065 1063 1063
CONECT 1066 1064 1067 1068
CONECT 1067 1066
CONECT 1068 1066
CONECT 1069 1063 1070
CONECT 1070 1069 1071 1072
CONECT 1071 1070 1073 1073 1075
CONECT 1072 1070 1074
CONECT 1073 1071 1071
CONECT 1074 1072 1258
CONECT 1075 1071 1076
CONECT 1076 1075 1077 1078
CONECT 1077 1076 1079 1079 1081
CONECT 1078 1076 1080
CONECT 1079 1077 1077
CONECT 1080 1078 1229
CONECT 1081 1077 1082 1087
CONECT 1082 1081 1083 1084
CONECT 1083 1082 1085 1085 1088
CONECT 1084 1082 1086
CONECT 1085 1083 1083
CONECT 1086 1084 1087
CONECT 1087 1081 1086
CONECT 1088 1083 1089
CONECT 1089 1088 1090 1091
CONECT 1090 1089 1092 1092 1094
CONECT 1091 1089 1093
CONECT 1092 1090 1090
CONECT 1093 1091
CONECT 1094 1090 1095
CONECT 1095 1094 1096 1097
CONECT 1096 1095 1098 1098 1104
CONECT 1097 1095 1099
CONECT 1098 1096 1096
CONECT 1099 1097 1100 1100 1101
CONECT 1100 1099 1099 1103
CONECT 1101 1099 1102 1102
CONECT 1102 1101 1101 1103
CONECT 1103 1100 1102
CONECT 1104 1096 1105
CONECT 1105 1104 1106 1107
CONECT 1106 1105 1108 1108 1115
CONECT 1107 1105 1109
CONECT 1108 1106 1106
CONECT 1109 1107 1110
CONECT 1110 1109 1111
CONECT 1111 1110 1114
CONECT 1112 1114 1114
CONECT 1113 1114
CONECT 1114 1111 1112 1112 1113
CONECT 1115 1106 1116
CONECT 1116 1115 1117 1118
CONECT 1117 1116 1119 1119 1127
CONECT 1118 1116 1120
CONECT 1119 1117 1117
CONECT 1120 1118 1121 1121 1122
CONECT 1121 1120 1120 1123
CONECT 1122 1120 1124 1124
CONECT 1123 1121 1126 1126
CONECT 1124 1122 1122 1126
CONECT 1125 1126
CONECT 1126 1123 1123 1124 1125
CONECT 1127 1117 1128
CONECT 1128 1127 1129 1130
CONECT 1129 1128 1131 1131 1139
CONECT 1130 1128 1132
CONECT 1131 1129 1129
CONECT 1132 1130 1133 1133 1134
CONECT 1133 1132 1132 1135
CONECT 1134 1132 1136 1136
CONECT 1135 1133 1138 1138
CONECT 1136 1134 1134 1138
CONECT 1137 1138
CONECT 1138 1135 1135 1136 1137
CONECT 1139 1129 1140
CONECT 1140 1139 1141 1142
CONECT 1141 1140 1143 1143 1145
CONECT 1142 1140 1144
CONECT 1143 1141 1141
CONECT 1144 1142
CONECT 1145 1141 1146
CONECT 1146 1145 1147 1148
CONECT 1147 1146 1149 1149 1150
CONECT 1148 1146
CONECT 1149 1147 1147
CONECT 1150 1147 1151
CONECT 1151 1150 1152 1153
CONECT 1152 1151 1154 1154 1156
CONECT 1153 1151 1155
CONECT 1154 1152 1152
CONECT 1155 1153
CONECT 1156 1152 1157
CONECT 1157 1156 1158 1159
CONECT 1158 1157 1160 1160 1164
CONECT 1159 1157 1161
CONECT 1160 1158 1158
CONECT 1161 1159 1162 1162 1163
CONECT 1162 1161 1161
CONECT 1163 1161
CONECT 1164 1158 1165
CONECT 1165 1164 1166 1167
CONECT 1166 1165 1168 1168 1173
CONECT 1167 1165 1169
CONECT 1168 1166 1166
CONECT 1169 1167 1170
CONECT 1170 1169 1171 1171 1172
CONECT 1171 1170 1170
CONECT 1172 1170
CONECT 1173 1166 1174
CONECT 1174 1173 1175 1176
CONECT 1175 1174 1177 1177 1181
CONECT 1176 1174 1178
CONECT 1177 1175 1175
CONECT 1178 1176 1179 1180 1180
CONECT 1179 1178
CONECT 1180 1178 1178
CONECT 1181 1175 1182
CONECT 1182 1181 1183 1184
CONECT 1183 1182 1185 1185 1191
CONECT 1184 1182 1186
CONECT 1185 1183 1183
CONECT 1186 1184 1187 1187 1188
CONECT 1187 1186 1186 1190
CONECT 1188 1186 1189 1189
CONECT 1189 1188 1188 1190
CONECT 1190 1187 1189
CONECT 1191 1183 1192 1197
CONECT 1192 1191 1193 1194
CONECT 1193 1192 1195 1195 1198
CONECT 1194 1192 1196
CONECT 1195 1193 1193
CONECT 1196 1194 1197
CONECT 1197 1191 1196
CONECT 1198 1193 1199
CONECT 1199 1198 1200 1201
CONECT 1200 1199 1202 1202 1208
CONECT 1201 1199 1203
CONECT 1202 1200 1200
CONECT 1203 1201 1204 1204 1205
CONECT 1204 1203 1203 1207
CONECT 1205 1203 1206 1206
CONECT 1206 1205 1205 1207
CONECT 1207 1204 1206
CONECT 1208 1200 1209
CONECT 1209 1208 1210 1211
CONECT 1210 1209 1212 1212 1216
CONECT 1211 1209 1213
CONECT 1212 1210 1210
CONECT 1213 1211 1214 1215 1215
CONECT 1214 1213
CONECT 1215 1213 1213
CONECT 1216 1210 1217
CONECT 1217 1216 1218 1219
CONECT 1218 1217 1220 1220 1224
CONECT 1219 1217 1221
CONECT 1220 1218 1218
CONECT 1221 1219 1222 1222 1223
CONECT 1222 1221 1221
CONECT 1223 1221
CONECT 1224 1218 1225
CONECT 1225 1224 1226 1227
CONECT 1226 1225 1228 1228 1230
CONECT 1227 1225 1229
CONECT 1228 1226 1226
CONECT 1229 1080 1227
CONECT 1230 1226 1231
CONECT 1231 1230 1232 1233
CONECT 1232 1231 1234 1234 1238
CONECT 1233 1231 1235
CONECT 1234 1232 1232
CONECT 1235 1233 1236 1237 1237
CONECT 1236 1235
CONECT 1237 1235 1235
CONECT 1238 1232 1239
CONECT 1239 1238 1240 1241
CONECT 1240 1239 1242 1242 1246
CONECT 1241 1239 1243
CONECT 1242 1240 1240
CONECT 1243 1241 1244 1245
CONECT 1244 1243
CONECT 1245 1243
CONECT 1246 1240 1247
CONECT 1247 1246 1248 1249
CONECT 1248 1247 1250 1250 1253
CONECT 1249 1247 1251 1252
CONECT 1250 1248 1248
CONECT 1251 1249
CONECT 1252 1249
CONECT 1253 1248 1254
CONECT 1254 1253 1255 1256
CONECT 1255 1254 1257 1257 1259
CONECT 1256 1254 1258
CONECT 1257 1255 1255
CONECT 1258 1074 1256
CONECT 1259 1255 1260
CONECT 1260 1259 1261 1262
CONECT 1261 1260 1263 1263 1267
CONECT 1262 1260 1264
CONECT 1263 1261 1261
CONECT 1264 1262 1265 1265 1266
CONECT 1265 1264 1264
CONECT 1266 1264
CONECT 1267 1261 1268
CONECT 1268 1267 1269 1270
CONECT 1269 1268 1271 1271 1274
CONECT 1270 1268 1272 1273
CONECT 1271 1269 1269
CONECT 1272 1270
CONECT 1273 1270
CONECT 1274 1269 1275
CONECT 1275 1274 1276 1277
CONECT 1276 1275 1278 1278 1282
CONECT 1277 1275 1279
CONECT 1278 1276 1276
CONECT 1279 1277 1280 1280 1281
CONECT 1280 1279 1279
CONECT 1281 1279
CONECT 1282 1276 1283
CONECT 1283 1282 1284 1285
CONECT 1284 1283 1286 1286 1288
CONECT 1285 1283 1287
CONECT 1286 1284 1284
CONECT 1287 1285
CONECT 1288 1284 1289
CONECT 1289 1288 1290 1291
CONECT 1290 1289 1292 1292 1294
CONECT 1291 1289 1293
CONECT 1292 1290 1290
CONECT 1293 1291
CONECT 1294 1290 1295
CONECT 1295 1294 1296 1297
CONECT 1296 1295 1298 1298 1302
CONECT 1297 1295 1299
CONECT 1298 1296 1296
CONECT 1299 1297 1300 1301
CONECT 1300 1299
CONECT 1301 1299
CONECT 1302 1296 1303
CONECT 1303 1302 1304 1305
CONECT 1304 1303 1306 1306 1313
CONECT 1305 1303 1307
CONECT 1306 1304 1304
CONECT 1307 1305 1308 1308 1309
CONECT 1308 1307 1307 1310
CONECT 1309 1307 1311 1311
CONECT 1310 1308 1312 1312
CONECT 1311 1309 1309 1312
CONECT 1312 1310 1310 1311
CONECT 1313 1304 1314
CONECT 1314 1313 1315 1316
CONECT 1315 1314 1317 1317 1322
CONECT 1316 1314 1318
CONECT 1317 1315 1315
CONECT 1318 1316 1319
CONECT 1319 1318 1320 1320 1321
CONECT 1320 1319 1319
CONECT 1321 1319
CONECT 1322 1315 1323
CONECT 1323 1322 1324 1325
CONECT 1324 1323 1326 1326 1328
CONECT 1325 1323 1327
CONECT 1326 1324 1324
CONECT 1327 1325
CONECT 1328 1324 1329
CONECT 1329 1328 1330 1331
CONECT 1330 1329 1332 1332 1334
CONECT 1331 1329 1333
CONECT 1332 1330 1330
CONECT 1333 1331
CONECT 1334 1330 1335
CONECT 1335 1334 1336 1337
CONECT 1336 1335 1338 1338 1344
CONECT 1337 1335 1339
CONECT 1338 1336 1336
CONECT 1339 1337 1340 1340 1341
CONECT 1340 1339 1339 1343
CONECT 1341 1339 1342 1342
CONECT 1342 1341 1341 1343
CONECT 1343 1340 1342
CONECT 1344 1336 1345
CONECT 1345 1344 1346 1347
CONECT 1346 1345 1348 1348 1353
CONECT 1347 1345 1349
CONECT 1348 1346 1346
CONECT 1349 1347 1350
CONECT 1350 1349 1351 1351 1352
CONECT 1351 1350 1350
CONECT 1352 1350
CONECT 1353 1346 1354
CONECT 1354 1353 1355 1356
CONECT 1355 1354 1357 1357 1360
CONECT 1356 1354 1358 1359
CONECT 1357 1355 1355
CONECT 1358 1356
CONECT 1359 1356
CONECT 1360 1355 1361
CONECT 1361 1360 1362 1363
CONECT 1362 1361 1364 1364 1366
CONECT 1363 1361 1365
CONECT 1364 1362 1362
CONECT 1365 1363
CONECT 1366 1362 1367
CONECT 1367 1366 1368 1369
CONECT 1368 1367 1370 1370 1375
CONECT 1369 1367 1371
CONECT 1370 1368 1368
CONECT 1371 1369 1372
CONECT 1372 1371 1373 1373 1374
CONECT 1373 1372 1372
CONECT 1374 1372
CONECT 1375 1368 1376
CONECT 1376 1375 1377 1378
CONECT 1377 1376 1379 1379 1381
CONECT 1378 1376 1380
CONECT 1379 1377 1377
CONECT 1380 1378
CONECT 1381 1377 1382
CONECT 1382 1381 1383 1384
CONECT 1383 1382 1385 1385 1389
CONECT 1384 1382 1386
CONECT 1385 1383 1383
CONECT 1386 1384 1387 1388
CONECT 1387 1386
CONECT 1388 1386
CONECT 1389 1383 1390
CONECT 1390 1389 1391 1392
CONECT 1391 1390 1393 1393 1398
CONECT 1392 1390 1394
CONECT 1393 1391 1391
CONECT 1394 1392 1395
CONECT 1395 1394 1396 1396 1397
CONECT 1396 1395 1395
CONECT 1397 1395
CONECT 1398 1391 1399
CONECT 1399 1398 1400 1401
CONECT 1400 1399 1402 1402 1406
CONECT 1401 1399 1403
CONECT 1402 1400 1400
CONECT 1403 1401 1404 1405
CONECT 1404 1403
CONECT 1405 1403
CONECT 1406 1400 1407
CONECT 1407 1406 1408 1409
CONECT 1408 1407 1410 1410 1411
CONECT 1409 1407
CONECT 1410 1408 1408
CONECT 1411 1408 1412
CONECT 1412 1411 1413 1414
CONECT 1413 1412 1415 1415 1419
CONECT 1414 1412 1416
CONECT 1415 1413 1413
CONECT 1416 1414 1417
CONECT 1417 1416 1418
CONECT 1418 1417
CONECT 1419 1413 1420
CONECT 1420 1419 1421 1422
CONECT 1421 1420 1423 1423 1428
CONECT 1422 1420 1424
CONECT 1423 1421 1421
CONECT 1424 1422 1425
CONECT 1425 1424 1426 1426 1427
CONECT 1426 1425 1425
CONECT 1427 1425
CONECT 1428 1421 1429
CONECT 1429 1428 1430 1431
CONECT 1430 1429 1432 1432 1436
CONECT 1431 1429 1433 1434
CONECT 1432 1430 1430
CONECT 1433 1431 1435
CONECT 1434 1431
CONECT 1435 1433
CONECT 1436 1430 1437
CONECT 1437 1436 1438 1439
CONECT 1438 1437 1440 1440 1442
CONECT 1439 1437 1441
CONECT 1440 1438 1438
CONECT 1441 1439
CONECT 1442 1438 1443
CONECT 1443 1442 1444 1445
CONECT 1444 1443 1446 1446 1451
CONECT 1445 1443 1447
CONECT 1446 1444 1444
CONECT 1447 1445 1448
CONECT 1448 1447 1449 1449 1450
CONECT 1449 1448 1448
CONECT 1450 1448
CONECT 1451 1444 1452
CONECT 1452 1451 1453 1454
CONECT 1453 1452 1455 1455 1459
CONECT 1454 1452 1456 1457
CONECT 1455 1453 1453
CONECT 1456 1454 1458
CONECT 1457 1454
CONECT 1458 1456
CONECT 1459 1453 1460
CONECT 1460 1459 1461 1462
CONECT 1461 1460 1463 1463 1465
CONECT 1462 1460 1464
CONECT 1463 1461 1461
CONECT 1464 1462
CONECT 1465 1461 1466
CONECT 1466 1465 1467 1468
CONECT 1467 1466 1469 1469 1477
CONECT 1468 1466 1470
CONECT 1469 1467 1467
CONECT 1470 1468 1471 1471 1472
CONECT 1471 1470 1470 1473
CONECT 1472 1470 1474 1474
CONECT 1473 1471 1476 1476
CONECT 1474 1472 1472 1476
CONECT 1475 1476
CONECT 1476 1473 1473 1474 1475
CONECT 1477 1467 1478
CONECT 1478 1477 1479 1480
CONECT 1479 1478 1481 1481 1488
CONECT 1480 1478 1482
CONECT 1481 1479 1479
CONECT 1482 1480 1483
CONECT 1483 1482 1484
CONECT 1484 1483 1487
CONECT 1485 1487 1487
CONECT 1486 1487
CONECT 1487 1484 1485 1485 1486
CONECT 1488 1479
END
